# Supplementary material for: The lithium effect in ketenyl anion chemistry
Source: Chem Commun (Camb). 2024 Aug 2;60(70):9372–5. doi: 10.1039/d4cc03167a (PMC11322804; doi:10.1039/d4cc03167a)
Supplement: CC-060-D4CC03167A-s002 [file CC-060-D4CC03167A-s002.cif]

# Supplementary Information (SI) for ChemComm.
# This journal is © The Royal Society of Chemistry 2024

####################################################################### 
# 
# This file contains crystal structure data downloaded from the 
# Cambridge Structural Database (CSD) hosted by the Cambridge 
# Crystallographic Data Centre (CCDC).
# 
# Full information about CCDC data access policies and citation 
# guidelines are available at http://www.ccdc.cam.ac.uk/access/V1 
# 
# Audit and citation data items may have been added by the CCDC. 
# Please retain this information to preserve the provenance of 
# this file and to allow appropriate attribution of the data. 
# 
#######################################################################

data_PD-440_auto_a
_database_code_depnum_ccdc_archive 'CCDC 2362606'
loop_
_audit_author_name
_audit_author_address
'Kai-Stephan Feichtner'
;Ruhr Universitaet Bochum
Germany
;
_audit_update_record             
;
2024-07-31 deposited with the CCDC.	2024-08-01 downloaded from the CCDC.
;
#

_audit_creation_method           SHELXL-2019/3
_shelx_SHELXL_version_number     2019/3
_chemical_name_systematic        ?
_chemical_name_common            ?
_chemical_melting_point          ?
_chemical_formula_moiety         'C70 H66 Li2 O2 P4 Se2'
_chemical_formula_sum            'C70 H66 Li2 O2 P4 Se2'
_chemical_formula_weight         1234.90
loop_
_atom_type_symbol
_atom_type_description
_atom_type_scat_dispersion_real
_atom_type_scat_dispersion_imag
_atom_type_scat_source
C C 0.0181 0.0091 'International Tables Vol C Tables 4.2.6.8 and 6.1.1.4'
H H 0.0000 0.0000 'International Tables Vol C Tables 4.2.6.8 and 6.1.1.4'
Li Li 0.0008 0.0003 'International Tables Vol C Tables 4.2.6.8 and 6.1.1.4'
O O 0.0492 0.0322 'International Tables Vol C Tables 4.2.6.8 and 6.1.1.4'
P P 0.2955 0.4335 'International Tables Vol C Tables 4.2.6.8 and 6.1.1.4'
Se Se -0.7943 1.1372 'International Tables Vol C Tables 4.2.6.8 and 6.1.1.4'

#

_space_group_crystal_system      monoclinic
_space_group_IT_number           14
_space_group_name_H-M_alt        'P 21/c'
_space_group_name_Hall           '-P 2ybc'
_shelx_space_group_comment       
;
The symmetry employed for this shelxl refinement is uniquely defined
by the following loop, which should always be used as a source of
symmetry information in preference to the above space-group names.
They are only intended as comments.
;
loop_
_space_group_symop_operation_xyz
'x, y, z'
'-x, y+1/2, -z+1/2'
'-x, -y, -z'
'x, -y-1/2, z-1/2'

#

_cell_length_a                   15.72650(10)
_cell_length_b                   9.50190(10)
_cell_length_c                   20.4394(2)
_cell_angle_alpha                90
_cell_angle_beta                 97.1570(10)
_cell_angle_gamma                90
_cell_volume                     3030.50(5)
_cell_formula_units_Z            2
_cell_measurement_temperature    100(2)
_cell_measurement_reflns_used    26409
_cell_measurement_theta_min      2.8200
_cell_measurement_theta_max      75.8840
_exptl_crystal_description       plate
_exptl_crystal_colour            yellow
_exptl_crystal_density_meas      ?
_exptl_crystal_density_method    ?
_exptl_crystal_density_diffrn    1.353
_exptl_crystal_F_000             1272
_exptl_transmission_factor_min   ?
_exptl_transmission_factor_max   ?
_exptl_crystal_size_max          0.280
_exptl_crystal_size_mid          0.200
_exptl_crystal_size_min          0.140
_exptl_absorpt_coefficient_mu    2.869
_shelx_estimated_absorpt_T_min   0.500
_shelx_estimated_absorpt_T_max   0.689
_exptl_absorpt_correction_type   gaussian
_exptl_absorpt_correction_T_min  0.545
_exptl_absorpt_correction_T_max  1.000
_exptl_absorpt_process_details   
;
CrysAlisPro 1.171.41.93a (Rigaku Oxford Diffraction, 2020)
Numerical absorption correction based on gaussian integration over
a multifaceted crystal model
Empirical absorption correction using spherical harmonics,
implemented in SCALE3 ABSPACK scaling algorithm.
;
_exptl_absorpt_special_details   ?
_diffrn_ambient_temperature      100(2)
_diffrn_radiation_wavelength     1.54184
_diffrn_radiation_type           CuK\a
_diffrn_source                   'micro-focus sealed X-ray tube'
_diffrn_measurement_device_type  'XtaLAB Synergy, Dualflex, HyPix'
_diffrn_measurement_method       '\w scans'
_diffrn_detector_area_resol_mean 10.0000
_diffrn_reflns_number            38788
_diffrn_reflns_av_unetI/netI     0.0260
_diffrn_reflns_av_R_equivalents  0.0445
_diffrn_reflns_limit_h_min       -19
_diffrn_reflns_limit_h_max       19
_diffrn_reflns_limit_k_min       -10
_diffrn_reflns_limit_k_max       11
_diffrn_reflns_limit_l_min       -25
_diffrn_reflns_limit_l_max       25
_diffrn_reflns_theta_min         2.832
_diffrn_reflns_theta_max         76.746
_diffrn_reflns_theta_full        67.684
_diffrn_measured_fraction_theta_max 0.976
_diffrn_measured_fraction_theta_full 1.000
_diffrn_reflns_Laue_measured_fraction_max 0.976
_diffrn_reflns_Laue_measured_fraction_full 1.000
_diffrn_reflns_point_group_measured_fraction_max 0.976
_diffrn_reflns_point_group_measured_fraction_full 1.000
_reflns_number_total             6214
_reflns_number_gt                5859
_reflns_threshold_expression     'I > 2\s(I)'
_reflns_Friedel_coverage         0.000
_reflns_Friedel_fraction_max     .
_reflns_Friedel_fraction_full    .
_reflns_special_details          
;
 Reflections were merged by SHELXL according to the crystal
 class for the calculation of statistics and refinement.
 _reflns_Friedel_fraction is defined as the number of unique
 Friedel pairs measured divided by the number that would be
 possible theoretically, ignoring centric projections and
 systematic absences.
;
_computing_data_collection       'CrysAlisPro 1.171.41.93a (Rigaku OD, 2020)'
_computing_cell_refinement       'CrysAlisPro 1.171.41.93a (Rigaku OD, 2020)'
_computing_data_reduction        'CrysAlisPro 1.171.41.93a (Rigaku OD, 2020)'
_computing_structure_solution    'SHELXT 2018/2 (Sheldrick, 2018)'
_computing_structure_refinement  'SHELXL-2019/2 (Sheldrick, 2019)'
_computing_molecular_graphics    ?
_computing_publication_material  ?
_refine_special_details          ?
_refine_ls_structure_factor_coef Fsqd
_refine_ls_matrix_type           full
_refine_ls_weighting_scheme      calc
_refine_ls_weighting_details     
'w=1/[\s^2^(Fo^2^)+(0.0422P)^2^+3.1317P] where P=(Fo^2^+2Fc^2^)/3'
_atom_sites_solution_primary     dual
_atom_sites_solution_secondary   ?
_atom_sites_solution_hydrogens   geom
_refine_ls_hydrogen_treatment    constr
_refine_ls_extinction_method     none
_refine_ls_extinction_coef       .
_refine_ls_number_reflns         6214
_refine_ls_number_parameters     361
_refine_ls_number_restraints     0
_refine_ls_R_factor_all          0.0364
_refine_ls_R_factor_gt           0.0343
_refine_ls_wR_factor_ref         0.0893
_refine_ls_wR_factor_gt          0.0879
_refine_ls_goodness_of_fit_ref   1.045
_refine_ls_restrained_S_all      1.045
_refine_ls_shift/su_max          0.002
_refine_ls_shift/su_mean         0.000
loop_
_atom_site_label
_atom_site_type_symbol
_atom_site_fract_x
_atom_site_fract_y
_atom_site_fract_z
_atom_site_U_iso_or_equiv
_atom_site_adp_type
_atom_site_occupancy
_atom_site_site_symmetry_order
_atom_site_calc_flag
_atom_site_refinement_flags_posn
_atom_site_refinement_flags_adp
_atom_site_refinement_flags_occupancy
_atom_site_disorder_assembly
_atom_site_disorder_group
Se1 Se 0.50961(2) 0.38873(2) 0.58926(2) 0.02309(8) Uani 1 1 d . . . . .
P1 P 0.63428(3) 0.49269(5) 0.61219(2) 0.01914(11) Uani 1 1 d . . . . .
O1 O 0.60016(10) 0.23751(16) 0.44241(8) 0.0324(3) Uani 1 1 d . . . . .
C1 C 0.68397(12) 0.5120(2) 0.54493(9) 0.0207(4) Uani 1 1 d . . . . .
Li1 Li 0.5804(2) 0.4173(4) 0.48049(18) 0.0289(7) Uani 1 1 d . . . . .
C2 C 0.61015(12) 0.6600(2) 0.64967(10) 0.0231(4) Uani 1 1 d . . . . .
C3 C 0.58274(13) 0.6656(3) 0.71211(10) 0.0295(4) Uani 1 1 d . . . . .
H3 H 0.578847 0.581496 0.736677 0.035 Uiso 1 1 calc R U . . .
C4 C 0.56112(14) 0.7940(3) 0.73844(11) 0.0362(5) Uani 1 1 d . . . . .
H4 H 0.542223 0.797323 0.780783 0.043 Uiso 1 1 calc R U . . .
C5 C 0.56713(15) 0.9165(3) 0.70305(13) 0.0376(5) Uani 1 1 d . . . . .
H5 H 0.553074 1.004095 0.721347 0.045 Uiso 1 1 calc R U . . .
C6 C 0.59356(15) 0.9122(2) 0.64101(13) 0.0361(5) Uani 1 1 d . . . . .
H6 H 0.596955 0.996615 0.616580 0.043 Uiso 1 1 calc R U . . .
C7 C 0.61521(13) 0.7839(2) 0.61433(11) 0.0278(4) Uani 1 1 d . . . . .
H7 H 0.633518 0.781260 0.571778 0.033 Uiso 1 1 calc R U . . .
C8 C 0.69358(13) 0.3974(2) 0.68177(10) 0.0230(4) Uani 1 1 d . . . . .
C9 C 0.67663(14) 0.2562(2) 0.69311(10) 0.0284(4) Uani 1 1 d . . . . .
H9 H 0.628973 0.211718 0.668314 0.034 Uiso 1 1 calc R U . . .
C10 C 0.72873(15) 0.1795(2) 0.74035(11) 0.0322(5) Uani 1 1 d . . . . .
H10 H 0.716917 0.082935 0.747251 0.039 Uiso 1 1 calc R U . . .
C11 C 0.79776(14) 0.2438(2) 0.77731(11) 0.0318(5) Uani 1 1 d . . . . .
H11 H 0.833650 0.191389 0.809329 0.038 Uiso 1 1 calc R U . . .
C12 C 0.81423(14) 0.3850(2) 0.76734(11) 0.0300(5) Uani 1 1 d . . . . .
H12 H 0.861127 0.429676 0.793000 0.036 Uiso 1 1 calc R U . . .
C13 C 0.76265(13) 0.4614(2) 0.72015(10) 0.0255(4) Uani 1 1 d . . . . .
H13 H 0.774342 0.558246 0.713831 0.031 Uiso 1 1 calc R U . . .
C14 C 0.86283(12) 0.5913(2) 0.59968(9) 0.0217(4) Uani 1 1 d . . . . .
C15 C 0.84530(13) 0.7260(2) 0.62205(10) 0.0265(4) Uani 1 1 d . . . . .
H15 H 0.796765 0.776118 0.601739 0.032 Uiso 1 1 calc R U . . .
C16 C 0.89828(15) 0.7872(2) 0.67371(11) 0.0315(5) Uani 1 1 d . . . . .
H16 H 0.885933 0.878927 0.688449 0.038 Uiso 1 1 calc R U . . .
C17 C 0.96921(14) 0.7148(3) 0.70391(11) 0.0337(5) Uani 1 1 d . . . . .
H17 H 1.004977 0.756252 0.739645 0.040 Uiso 1 1 calc R U . . .
C18 C 0.98755(14) 0.5821(3) 0.68172(11) 0.0326(5) Uani 1 1 d . . . . .
H18 H 1.036329 0.532638 0.702039 0.039 Uiso 1 1 calc R U . . .
C19 C 0.93482(13) 0.5206(2) 0.62969(10) 0.0270(4) Uani 1 1 d . . . . .
H19 H 0.948119 0.429642 0.614574 0.032 Uiso 1 1 calc R U . . .
C20 C 0.80630(12) 0.61325(19) 0.46179(9) 0.0208(4) Uani 1 1 d . . . . .
C21 C 0.88736(13) 0.6698(2) 0.45690(10) 0.0258(4) Uani 1 1 d . . . . .
H21 H 0.931746 0.659718 0.492624 0.031 Uiso 1 1 calc R U . . .
C22 C 0.90355(14) 0.7405(2) 0.40032(11) 0.0288(4) Uani 1 1 d . . . . .
H22 H 0.958611 0.779558 0.397620 0.035 Uiso 1 1 calc R U . . .
C23 C 0.83957(15) 0.7539(2) 0.34800(11) 0.0320(5) Uani 1 1 d . . . . .
H23 H 0.850925 0.800721 0.308936 0.038 Uiso 1 1 calc R U . . .
C24 C 0.75877(15) 0.6993(3) 0.35238(11) 0.0360(5) Uani 1 1 d . . . . .
H24 H 0.714777 0.709261 0.316371 0.043 Uiso 1 1 calc R U . . .
C25 C 0.74175(14) 0.6298(2) 0.40936(11) 0.0292(4) Uani 1 1 d . . . . .
H25 H 0.686031 0.593774 0.412376 0.035 Uiso 1 1 calc R U . . .
C26 C 0.83345(12) 0.3412(2) 0.52055(10) 0.0234(4) Uani 1 1 d . . . . .
C27 C 0.88004(13) 0.3113(2) 0.46848(10) 0.0276(4) Uani 1 1 d . . . . .
H27 H 0.891246 0.383897 0.438760 0.033 Uiso 1 1 calc R U . . .
C28 C 0.91019(15) 0.1758(2) 0.45981(12) 0.0350(5) Uani 1 1 d . . . . .
H28 H 0.941712 0.156143 0.424129 0.042 Uiso 1 1 calc R U . . .
C29 C 0.89442(15) 0.0697(2) 0.50294(14) 0.0389(6) Uani 1 1 d . . . . .
H29 H 0.914778 -0.022891 0.496826 0.047 Uiso 1 1 calc R U . . .
C30 C 0.84910(17) 0.0986(2) 0.55482(16) 0.0440(6) Uani 1 1 d . . . . .
H30 H 0.838951 0.026043 0.584850 0.053 Uiso 1 1 calc R U . . .
C31 C 0.81818(16) 0.2332(2) 0.56345(13) 0.0370(5) Uani 1 1 d . . . . .
H31 H 0.786268 0.251755 0.599023 0.044 Uiso 1 1 calc R U . . .
C32 C 0.64275(16) 0.2175(3) 0.38474(11) 0.0359(5) Uani 1 1 d . . . . .
H32A H 0.691336 0.283843 0.385065 0.043 Uiso 1 1 calc R U . . .
H32B H 0.602402 0.233950 0.344282 0.043 Uiso 1 1 calc R U . . .
C33 C 0.67441(19) 0.0683(3) 0.38679(14) 0.0465(6) Uani 1 1 d . . . . .
H33A H 0.736702 0.064614 0.401784 0.056 Uiso 1 1 calc R U . . .
H33B H 0.663333 0.024236 0.342647 0.056 Uiso 1 1 calc R U . . .
C34 C 0.62498(19) -0.0056(3) 0.43497(16) 0.0479(6) Uani 1 1 d . . . . .
H34A H 0.659922 -0.080293 0.458996 0.057 Uiso 1 1 calc R U . . .
H34B H 0.571716 -0.047767 0.412335 0.057 Uiso 1 1 calc R U . . .
P2 P 0.78609(3) 0.51389(5) 0.53458(2) 0.01823(11) Uani 1 1 d . . . . .
C35 C 0.60508(18) 0.1109(2) 0.48128(13) 0.0395(6) Uani 1 1 d . . . . .
H35A H 0.549965 0.092761 0.498463 0.047 Uiso 1 1 calc R U . . .
H35B H 0.650925 0.118548 0.518970 0.047 Uiso 1 1 calc R U . . .

#

loop_
_atom_site_aniso_label
_atom_site_aniso_U_11
_atom_site_aniso_U_22
_atom_site_aniso_U_33
_atom_site_aniso_U_23
_atom_site_aniso_U_13
_atom_site_aniso_U_12
Se1 0.01970(12) 0.02683(13) 0.02294(12) 0.00170(7) 0.00349(8) -0.00438(7)
P1 0.0174(2) 0.0209(2) 0.0192(2) 0.00009(17) 0.00286(17) -0.00086(17)
O1 0.0386(9) 0.0291(8) 0.0314(8) -0.0033(6) 0.0121(6) -0.0023(6)
C1 0.0183(9) 0.0219(9) 0.0219(9) -0.0003(7) 0.0025(7) -0.0008(7)
Li1 0.0278(18) 0.0303(18) 0.0288(18) -0.0030(14) 0.0046(14) -0.0032(14)
C2 0.0166(9) 0.0282(10) 0.0244(9) -0.0039(8) 0.0020(7) 0.0001(7)
C3 0.0241(10) 0.0389(12) 0.0263(10) -0.0030(9) 0.0058(8) 0.0030(9)
C4 0.0273(11) 0.0511(14) 0.0311(11) -0.0146(10) 0.0074(9) 0.0036(10)
C5 0.0296(11) 0.0346(12) 0.0488(14) -0.0188(10) 0.0061(10) 0.0027(9)
C6 0.0347(12) 0.0254(11) 0.0488(14) -0.0075(10) 0.0077(10) 0.0004(9)
C7 0.0280(10) 0.0252(10) 0.0306(10) -0.0033(8) 0.0049(8) -0.0004(8)
C8 0.0219(9) 0.0267(10) 0.0211(9) 0.0018(7) 0.0057(7) 0.0007(7)
C9 0.0289(10) 0.0279(10) 0.0280(10) 0.0019(8) 0.0019(8) -0.0005(8)
C10 0.0364(12) 0.0278(11) 0.0326(11) 0.0061(9) 0.0058(9) 0.0035(9)
C11 0.0299(11) 0.0374(12) 0.0280(10) 0.0071(9) 0.0033(8) 0.0077(9)
C12 0.0245(10) 0.0397(12) 0.0251(10) 0.0010(8) 0.0001(8) 0.0010(9)
C13 0.0252(10) 0.0297(10) 0.0217(9) 0.0001(8) 0.0037(7) -0.0007(8)
C14 0.0203(9) 0.0228(9) 0.0224(9) 0.0018(7) 0.0040(7) -0.0032(7)
C15 0.0257(10) 0.0236(10) 0.0295(10) 0.0006(8) 0.0012(8) -0.0028(8)
C16 0.0357(12) 0.0287(11) 0.0302(11) -0.0053(9) 0.0040(9) -0.0074(9)
C17 0.0300(11) 0.0441(13) 0.0261(10) -0.0013(9) -0.0006(8) -0.0124(10)
C18 0.0228(10) 0.0432(13) 0.0303(11) 0.0054(9) -0.0024(8) -0.0018(9)
C19 0.0223(10) 0.0301(10) 0.0281(10) 0.0019(8) 0.0019(8) 0.0000(8)
C20 0.0220(9) 0.0187(9) 0.0225(9) -0.0022(7) 0.0055(7) 0.0008(7)
C21 0.0226(9) 0.0283(10) 0.0272(10) 0.0000(8) 0.0056(8) -0.0013(8)
C22 0.0271(10) 0.0271(10) 0.0345(11) 0.0009(8) 0.0124(8) -0.0014(8)
C23 0.0375(12) 0.0322(11) 0.0282(10) 0.0072(9) 0.0122(9) 0.0027(9)
C24 0.0322(11) 0.0466(14) 0.0286(11) 0.0108(10) 0.0018(9) 0.0022(10)
C25 0.0228(10) 0.0331(11) 0.0316(11) 0.0052(9) 0.0034(8) -0.0016(8)
C26 0.0179(9) 0.0200(9) 0.0319(10) -0.0028(8) 0.0018(7) 0.0001(7)
C27 0.0253(10) 0.0291(11) 0.0275(10) -0.0059(8) 0.0003(8) 0.0034(8)
C28 0.0308(11) 0.0344(12) 0.0386(12) -0.0128(10) -0.0005(9) 0.0088(9)
C29 0.0306(11) 0.0215(10) 0.0627(16) -0.0108(10) -0.0023(11) 0.0062(9)
C30 0.0415(14) 0.0221(11) 0.0699(18) 0.0104(11) 0.0132(13) 0.0042(9)
C31 0.0375(12) 0.0238(11) 0.0530(14) 0.0051(10) 0.0188(11) 0.0051(9)
C32 0.0376(12) 0.0404(13) 0.0312(11) -0.0069(10) 0.0103(9) -0.0059(10)
C33 0.0522(16) 0.0479(15) 0.0414(14) -0.0053(12) 0.0146(12) 0.0075(12)
C34 0.0509(16) 0.0329(13) 0.0628(17) -0.0056(12) 0.0189(13) 0.0015(11)
P2 0.0165(2) 0.0170(2) 0.0215(2) -0.00044(16) 0.00364(17) -0.00033(16)
C35 0.0470(14) 0.0328(12) 0.0413(13) 0.0010(10) 0.0163(11) -0.0014(10)

#

_geom_special_details            
;
 All esds (except the esd in the dihedral angle between two l.s. planes)
 are estimated using the full covariance matrix.  The cell esds are taken
 into account individually in the estimation of esds in distances, angles
 and torsion angles; correlations between esds in cell parameters are only
 used when they are defined by crystal symmetry.  An approximate (isotropic)
 treatment of cell esds is used for estimating esds involving l.s. planes.
;
loop_
_geom_bond_atom_site_label_1
_geom_bond_atom_site_label_2
_geom_bond_distance
_geom_bond_site_symmetry_2
_geom_bond_publ_flag
Se1 P1 2.1933(5) . ?
Se1 Li1 2.622(4) . ?
Se1 Li1 2.632(4) 3_666 ?
P1 C1 1.6737(19) . ?
P1 C2 1.825(2) . ?
P1 C8 1.839(2) . ?
P1 Li1 2.812(4) . ?
O1 C35 1.438(3) . ?
O1 C32 1.439(3) . ?
O1 Li1 1.919(4) . ?
C1 P2 1.6459(19) . ?
C1 Li1 2.159(4) . ?
C2 C7 1.388(3) . ?
C2 C3 1.398(3) . ?
C3 C4 1.393(3) . ?
C3 H3 0.9500 . ?
C4 C5 1.379(4) . ?
C4 H4 0.9500 . ?
C5 C6 1.383(4) . ?
C5 H5 0.9500 . ?
C6 C7 1.395(3) . ?
C6 H6 0.9500 . ?
C7 H7 0.9500 . ?
C8 C9 1.393(3) . ?
C8 C13 1.398(3) . ?
C9 C10 1.392(3) . ?
C9 H9 0.9500 . ?
C10 C11 1.385(3) . ?
C10 H10 0.9500 . ?
C11 C12 1.387(3) . ?
C11 H11 0.9500 . ?
C12 C13 1.386(3) . ?
C12 H12 0.9500 . ?
C13 H13 0.9500 . ?
C14 C19 1.392(3) . ?
C14 C15 1.398(3) . ?
C14 P2 1.835(2) . ?
C15 C16 1.388(3) . ?
C15 H15 0.9500 . ?
C16 C17 1.388(3) . ?
C16 H16 0.9500 . ?
C17 C18 1.383(4) . ?
C17 H17 0.9500 . ?
C18 C19 1.393(3) . ?
C18 H18 0.9500 . ?
C19 H19 0.9500 . ?
C20 C25 1.390(3) . ?
C20 C21 1.398(3) . ?
C20 P2 1.823(2) . ?
C21 C22 1.388(3) . ?
C21 H21 0.9500 . ?
C22 C23 1.380(3) . ?
C22 H22 0.9500 . ?
C23 C24 1.386(3) . ?
C23 H23 0.9500 . ?
C24 C25 1.393(3) . ?
C24 H24 0.9500 . ?
C25 H25 0.9500 . ?
C26 C31 1.390(3) . ?
C26 C27 1.395(3) . ?
C26 P2 1.839(2) . ?
C27 C28 1.391(3) . ?
C27 H27 0.9500 . ?
C28 C29 1.382(4) . ?
C28 H28 0.9500 . ?
C29 C30 1.377(4) . ?
C29 H29 0.9500 . ?
C30 C31 1.387(3) . ?
C30 H30 0.9500 . ?
C31 H31 0.9500 . ?
C32 C33 1.502(4) . ?
C32 H32A 0.9900 . ?
C32 H32B 0.9900 . ?
C33 C34 1.502(4) . ?
C33 H33A 0.9900 . ?
C33 H33B 0.9900 . ?
C34 C35 1.514(4) . ?
C34 H34A 0.9900 . ?
C34 H34B 0.9900 . ?
C35 H35A 0.9900 . ?
C35 H35B 0.9900 . ?

#

loop_
_geom_angle_atom_site_label_1
_geom_angle_atom_site_label_2
_geom_angle_atom_site_label_3
_geom_angle
_geom_angle_site_symmetry_1
_geom_angle_site_symmetry_3
_geom_angle_publ_flag
P1 Se1 Li1 70.84(8) . . ?
P1 Se1 Li1 101.92(8) . 3_666 ?
Li1 Se1 Li1 74.03(13) . 3_666 ?
C1 P1 C2 113.08(9) . . ?
C1 P1 C8 116.45(9) . . ?
C2 P1 C8 102.49(9) . . ?
C1 P1 Se1 111.73(7) . . ?
C2 P1 Se1 104.77(6) . . ?
C8 P1 Se1 107.29(7) . . ?
C1 P1 Li1 50.03(10) . . ?
C2 P1 Li1 124.75(10) . . ?
C8 P1 Li1 132.70(10) . . ?
Se1 P1 Li1 61.71(8) . . ?
C35 O1 C32 110.10(17) . . ?
C35 O1 Li1 121.38(17) . . ?
C32 O1 Li1 124.42(18) . . ?
P2 C1 P1 132.04(12) . . ?
P2 C1 Li1 126.87(14) . . ?
P1 C1 Li1 93.53(13) . . ?
O1 Li1 C1 118.06(19) . . ?
O1 Li1 Se1 111.04(17) . . ?
C1 Li1 Se1 83.89(13) . . ?
O1 Li1 Se1 120.47(17) . 3_666 ?
C1 Li1 Se1 110.65(16) . 3_666 ?
Se1 Li1 Se1 105.98(13) . 3_666 ?
C7 C2 C3 119.14(19) . . ?
C7 C2 P1 119.46(15) . . ?
C3 C2 P1 121.33(17) . . ?
C4 C3 C2 120.2(2) . . ?
C4 C3 H3 119.9 . . ?
C2 C3 H3 119.9 . . ?
C5 C4 C3 120.0(2) . . ?
C5 C4 H4 120.0 . . ?
C3 C4 H4 120.0 . . ?
C4 C5 C6 120.3(2) . . ?
C4 C5 H5 119.9 . . ?
C6 C5 H5 119.9 . . ?
C5 C6 C7 120.0(2) . . ?
C5 C6 H6 120.0 . . ?
C7 C6 H6 120.0 . . ?
C2 C7 C6 120.3(2) . . ?
C2 C7 H7 119.8 . . ?
C6 C7 H7 119.8 . . ?
C9 C8 C13 118.52(19) . . ?
C9 C8 P1 120.92(16) . . ?
C13 C8 P1 120.22(15) . . ?
C10 C9 C8 120.8(2) . . ?
C10 C9 H9 119.6 . . ?
C8 C9 H9 119.6 . . ?
C11 C10 C9 120.1(2) . . ?
C11 C10 H10 120.0 . . ?
C9 C10 H10 120.0 . . ?
C10 C11 C12 119.7(2) . . ?
C10 C11 H11 120.2 . . ?
C12 C11 H11 120.2 . . ?
C13 C12 C11 120.4(2) . . ?
C13 C12 H12 119.8 . . ?
C11 C12 H12 119.8 . . ?
C12 C13 C8 120.6(2) . . ?
C12 C13 H13 119.7 . . ?
C8 C13 H13 119.7 . . ?
C19 C14 C15 118.72(19) . . ?
C19 C14 P2 123.48(16) . . ?
C15 C14 P2 117.74(15) . . ?
C16 C15 C14 120.5(2) . . ?
C16 C15 H15 119.7 . . ?
C14 C15 H15 119.7 . . ?
C17 C16 C15 120.2(2) . . ?
C17 C16 H16 119.9 . . ?
C15 C16 H16 119.9 . . ?
C18 C17 C16 119.7(2) . . ?
C18 C17 H17 120.2 . . ?
C16 C17 H17 120.2 . . ?
C17 C18 C19 120.3(2) . . ?
C17 C18 H18 119.9 . . ?
C19 C18 H18 119.9 . . ?
C14 C19 C18 120.6(2) . . ?
C14 C19 H19 119.7 . . ?
C18 C19 H19 119.7 . . ?
C25 C20 C21 119.08(18) . . ?
C25 C20 P2 120.19(15) . . ?
C21 C20 P2 120.69(15) . . ?
C22 C21 C20 120.59(19) . . ?
C22 C21 H21 119.7 . . ?
C20 C21 H21 119.7 . . ?
C23 C22 C21 119.9(2) . . ?
C23 C22 H22 120.0 . . ?
C21 C22 H22 120.0 . . ?
C22 C23 C24 120.1(2) . . ?
C22 C23 H23 120.0 . . ?
C24 C23 H23 120.0 . . ?
C23 C24 C25 120.3(2) . . ?
C23 C24 H24 119.8 . . ?
C25 C24 H24 119.8 . . ?
C20 C25 C24 120.0(2) . . ?
C20 C25 H25 120.0 . . ?
C24 C25 H25 120.0 . . ?
C31 C26 C27 118.64(19) . . ?
C31 C26 P2 117.08(16) . . ?
C27 C26 P2 124.22(16) . . ?
C28 C27 C26 120.4(2) . . ?
C28 C27 H27 119.8 . . ?
C26 C27 H27 119.8 . . ?
C29 C28 C27 120.2(2) . . ?
C29 C28 H28 119.9 . . ?
C27 C28 H28 119.9 . . ?
C30 C29 C28 119.8(2) . . ?
C30 C29 H29 120.1 . . ?
C28 C29 H29 120.1 . . ?
C29 C30 C31 120.3(2) . . ?
C29 C30 H30 119.8 . . ?
C31 C30 H30 119.8 . . ?
C30 C31 C26 120.6(2) . . ?
C30 C31 H31 119.7 . . ?
C26 C31 H31 119.7 . . ?
O1 C32 C33 106.8(2) . . ?
O1 C32 H32A 110.4 . . ?
C33 C32 H32A 110.4 . . ?
O1 C32 H32B 110.4 . . ?
C33 C32 H32B 110.4 . . ?
H32A C32 H32B 108.6 . . ?
C32 C33 C34 105.2(2) . . ?
C32 C33 H33A 110.7 . . ?
C34 C33 H33A 110.7 . . ?
C32 C33 H33B 110.7 . . ?
C34 C33 H33B 110.7 . . ?
H33A C33 H33B 108.8 . . ?
C33 C34 C35 103.5(2) . . ?
C33 C34 H34A 111.1 . . ?
C35 C34 H34A 111.1 . . ?
C33 C34 H34B 111.1 . . ?
C35 C34 H34B 111.1 . . ?
H34A C34 H34B 109.0 . . ?
C1 P2 C20 112.51(9) . . ?
C1 P2 C14 118.38(9) . . ?
C20 P2 C14 102.61(9) . . ?
C1 P2 C26 115.52(9) . . ?
C20 P2 C26 102.69(9) . . ?
C14 P2 C26 103.18(9) . . ?
O1 C35 C34 105.5(2) . . ?
O1 C35 H35A 110.6 . . ?
C34 C35 H35A 110.6 . . ?
O1 C35 H35B 110.6 . . ?
C34 C35 H35B 110.6 . . ?
H35A C35 H35B 108.8 . . ?

#

_refine_diff_density_max         1.184
_refine_diff_density_min         -0.595
_refine_diff_density_rms         0.064
######### additional information out of the cif_od #######  
_audit_creation_date             2023-10-22
_cell_oxdiff_length_a            15.7232(2)
_cell_oxdiff_length_b            9.50480(13)
_cell_oxdiff_length_c            20.4401(2)
_cell_oxdiff_angle_alpha         89.9348(11)
_cell_oxdiff_angle_beta          97.2173(11)
_cell_oxdiff_angle_gamma         89.9948(11)
_cell_oxdiff_volume              3030.49(7)
_cell_oxdiff_measurement_reflns_used 26409
loop_
_exptl_crystal_face_index_h
_exptl_crystal_face_index_k
_exptl_crystal_face_index_l
_exptl_crystal_face_perp_dist
-1 -6 3 0.0784
-2 -3 -11 0.0824
2 4 10 0.1067
0 6 -6 0.1275
-1 -5 6 0.0878
-2 5 8 0.1080
1 5 -6 0.1257
3 -4 -10 0.0723
10 0 0 0.0874
-10 0 0 0.0479
-1 6 6 0.1078
-2 0 13 0.1395
7 2 -9 0.1108

#

loop_
_exptl_oxdiff_crystal_face_indexfrac_h
_exptl_oxdiff_crystal_face_indexfrac_k
_exptl_oxdiff_crystal_face_indexfrac_l
_exptl_oxdiff_crystal_face_x
_exptl_oxdiff_crystal_face_y
_exptl_oxdiff_crystal_face_z
-0.7278 -6.0389 2.6319 0.0200 -0.1030 -0.9945
-1.9310 -3.2834 -10.5551 0.1760 -0.9448 -0.2765
1.9216 3.7819 9.7961 -0.1701 0.9131 0.3706
0.2597 5.5766 -5.6498 0.0259 -0.1435 0.9893
-1.1210 -5.4690 6.0883 0.0589 0.1703 -0.9836
-2.4684 4.8963 7.7636 0.2717 0.7665 0.5820
1.2216 5.3782 -6.4409 -0.0690 -0.1991 0.9775
2.9914 -3.8025 -10.1187 -0.3113 -0.8796 -0.3596
10.1109 0.0087 0.1432 -0.9915 0.1299 0.0126
-10.1101 0.0025 -0.1507 0.9915 -0.1299 -0.0107
-0.5098 5.5717 5.7119 0.0875 0.6724 0.7350
-2.4154 -0.4083 13.1527 0.2176 0.9076 -0.3590
7.3062 2.1812 -9.1140 -0.6879 -0.4728 0.5507

#

_oxdiff_exptl_absorpt_empirical_full_min 0.624
_oxdiff_exptl_absorpt_empirical_full_max 2.036
_oxdiff_exptl_absorpt_empirical_details 
;
Empirical correction (ABSPACK) includes:
- Absorption correction using spherical harmonics
- Frame scaling
;
_diffrn_ambient_environment      N~2~
_diffrn_source_type              'PhotonJet (Cu) X-ray Source'
_diffrn_radiation_probe          x-ray
_diffrn_radiation_monochromator  mirror
_diffrn_measurement_device       'four-circle diffractometer'
_diffrn_detector                 'Hybrid Pixel Array Detector'
_diffrn_detector_type            HyPix
_diffrn_reflns_av_sigmaI/netI    0.0541
_diffrn_orient_matrix_type       
'CrysAlisPro convention (1999,Acta A55,543-557)'
_diffrn_orient_matrix_UB_11      -0.0980477000
_diffrn_orient_matrix_UB_12      0.0079772000
_diffrn_orient_matrix_UB_13      -0.0012143000
_diffrn_orient_matrix_UB_21      0.0117756000
_diffrn_orient_matrix_UB_22      0.0473020000
_diffrn_orient_matrix_UB_23      0.0726384000
_diffrn_orient_matrix_UB_31      0.0014299000
_diffrn_orient_matrix_UB_32      0.1548215000
_diffrn_orient_matrix_UB_33      -0.0222225000
_diffrn_measurement_details      
;
List of Runs (angles in degrees, time in seconds):

  # Type    Start    End  Width  t~exp~   \w     \q     \k     \f   Frames
#--------------------------------------------------------------------------
  1  \w    108.00 178.00   0.50    0.44    --  105.91  45.00 -90.00  140
  2  \w     96.00 171.00   0.50    0.44    --  105.91 125.00 -90.00  150
  3  \w     96.00 132.00   0.50    0.44    --  105.91 125.00   0.00   72
  4  \w    135.00 169.00   0.50    0.44    --  105.91 125.00   0.00   68
  5  \w    118.00 143.00   0.50    0.44    --  105.91 102.00 142.00   50
  6  \w    -58.00  23.00   0.50    0.11    --  -47.28  57.00 120.00  162
  7  \w    -39.00  26.00   0.50    0.11    --  -47.28  38.00  60.00  130
  8  \w    -48.00 -22.00   0.50    0.44    --  -91.75  45.00   0.00   52
  9  \w    -47.00 -21.00   0.50    0.44    --  -91.75  45.00 -60.00   52
 10  \w    -48.00 -23.00   0.50    0.44    --  -91.75  45.00-120.00   50
 11  \w    -48.00 -21.00   0.50    0.44    --  -91.75  45.00-150.00   54
 12  \w    -14.00  11.00   0.50    0.11    --  -47.28  19.00-150.00   50
 13  \w    -48.00 -20.00   0.50    0.44    --  -91.75  45.00  90.00   56
 14  \w    -70.00  13.00   0.50    0.11    --  -47.28 102.00 142.00  166
 15  \w    -84.00 -43.00   0.50    0.44    --  -91.75 125.00 150.00   82
 16  \w    -74.00 -49.00   0.50    0.44    --  -91.75 102.00 142.00   50
 17  \w   -163.00 -78.00   0.50    0.44    --  -91.75 -15.00  30.00  170
 18  \w   -108.00 -82.00   0.50    0.11    --  -47.28 -19.00  90.00   52
 19  \w   -120.00 -76.00   0.50    0.44    --  -91.75 -61.00 150.00   88
 20  \w   -161.00-127.00   0.50    0.44    --  -91.75 -61.00 150.00   68
 21  \w   -160.00 -71.00   0.50    0.44    --  -91.75 -77.00 120.00  178
 22  \w   -164.00 -79.00   0.50    0.44    --  -91.75 -15.00   0.00  170
 23  \w   -138.00-111.00   0.50    0.44    --  -91.75-102.00  39.00   54
 24  \w   -119.00 -86.00   0.50    0.11    --  -47.28-125.00 150.00   66
 25  \w   -119.00 -91.00   0.50    0.11    --  -47.28-125.00  90.00   56
 26  \w   -118.00 -83.00   0.50    0.11    --  -47.28-125.00-120.00   70
 27  \w   -118.00 -87.00   0.50    0.11    --  -47.28-125.00-150.00   62
 28  \w     34.00  63.00   0.50    0.44    --  105.91 -94.00 -60.00   58
 29  \w     60.00 111.00   0.50    0.44    --  105.91-125.00-180.00  102
 30  \w     36.00 111.00   0.50    0.44    --  105.91-125.00 -90.00  150
 31  \w     83.00 110.00   0.50    0.44    --  105.91-125.00 -60.00   54
 32  \w     43.00 112.00   0.50    0.44    --  105.91-125.00  30.00  138
 33  \w     51.00 104.00   0.50    0.44    --  105.91-125.00  60.00  106
 34  \w     33.00  77.00   0.50    0.44    --  105.91 -94.00  60.00   88
 35  \w     81.00 106.00   0.50    0.44    --  105.91 -94.00  60.00   50
 36  \w     64.00 106.00   0.50    0.44    --  105.91-102.00  39.00   84
 37  \w     44.00 106.00   0.50    0.44    --  105.91 -94.00  90.00  124
 38  \w      9.00  70.00   0.50    0.11    --   47.28-102.00  39.00  122
 39  \w     74.00  99.00   0.50    0.44    --  105.91 -94.00 -60.00   50
 40  \w     42.00  73.00   0.50    0.44    --  105.91 -61.00 -90.00   62
 41  \w     35.00  63.00   0.50    0.44    --  105.91 -61.00 -60.00   56
 42  \w     49.00  74.00   0.50    0.44    --  105.91 -61.00 -30.00   50
;
_diffrn_oxdiff_digest_frames     
;
0106e17d3e74f56483180527d34abb82e2037126cc9
;
_diffrn_oxdiff_digest_hkl        
;
01d2fa598c6f1b9eacb9bc5f2c405cdc1a4689
;
_reflns_odcompleteness_completeness 99.98
_reflns_odcompleteness_theta     66.97
_reflns_odcompleteness_iscentric 1
_chemical_oxdiff_formula         'C35 H34 P2 Li1 Se1 O1'
_chemical_oxdiff_usercomment     'vapor diffudion thf-hex'


_shelx_res_file                  
;
TITL PD-440_auto_a.res in P2(1)/c
    PD-440_auto_a.res
    created by SHELXL-2019/3 at 11:21:10 on 29-Jul-2024
REM Old TITL PD-440_auto in P2(1)/c
REM SHELXT solution in P2(1)/c: R1 0.084, Rweak 0.012, Alpha 0.035
REM <I/s>   0.880 for  388 systematic absences,  Orientation as input
REM Formula found by SHELXT:  C34 Li2 O P2 Se
CELL  1.54184  15.7265   9.5019  20.4394   90.000   97.157   90.000
ZERR    2.000   0.0001   0.0001   0.0002    0.000    0.001    0.000
LATT  1
SYMM -X, 1/2+Y, 1/2-Z
SFAC C H LI O P SE
UNIT 140 132 4 4 8 4
TEMP -173
SIZE 0.14 0.20 0.28
L.S. 10
BOND $H
CONN $Li 4
ACTA
LIST 4
FMAP 2
PLAN 20
WGHT    0.042200    3.131700
FVAR       0.35376
SE1   6    0.509609    0.388732    0.589257    11.00000    0.01970    0.02683 =
         0.02294    0.00170    0.00349   -0.00438
P1    5    0.634280    0.492686    0.612186    11.00000    0.01743    0.02092 =
         0.01922    0.00009    0.00286   -0.00086
O1    4    0.600156    0.237505    0.442405    11.00000    0.03861    0.02905 =
         0.03142   -0.00326    0.01209   -0.00228
C1    1    0.683967    0.511985    0.544934    11.00000    0.01833    0.02192 =
         0.02189   -0.00029    0.00249   -0.00084
LI1   3    0.580403    0.417321    0.480487    11.00000    0.02782    0.03028 =
         0.02878   -0.00301    0.00462   -0.00318
C2    1    0.610152    0.660046    0.649667    11.00000    0.01665    0.02824 =
         0.02436   -0.00387    0.00195    0.00012
C3    1    0.582740    0.665622    0.712111    11.00000    0.02407    0.03890 =
         0.02626   -0.00300    0.00576    0.00305
AFIX  43
H3    2    0.578847    0.581496    0.736677    11.00000   -1.20000
AFIX   0
C4    1    0.561119    0.794047    0.738437    11.00000    0.02735    0.05111 =
         0.03108   -0.01463    0.00737    0.00361
AFIX  43
H4    2    0.542223    0.797323    0.780783    11.00000   -1.20000
AFIX   0
C5    1    0.567134    0.916481    0.703046    11.00000    0.02965    0.03463 =
         0.04878   -0.01883    0.00606    0.00272
AFIX  43
H5    2    0.553074    1.004095    0.721347    11.00000   -1.20000
AFIX   0
C6    1    0.593557    0.912187    0.641014    11.00000    0.03474    0.02536 =
         0.04877   -0.00751    0.00774    0.00039
AFIX  43
H6    2    0.596955    0.996615    0.616580    11.00000   -1.20000
AFIX   0
C7    1    0.615214    0.783893    0.614335    11.00000    0.02801    0.02518 =
         0.03059   -0.00329    0.00485   -0.00045
AFIX  43
H7    2    0.633518    0.781260    0.571778    11.00000   -1.20000
AFIX   0
C8    1    0.693579    0.397381    0.681769    11.00000    0.02192    0.02670 =
         0.02112    0.00180    0.00569    0.00068
C9    1    0.676633    0.256186    0.693108    11.00000    0.02887    0.02785 =
         0.02796    0.00191    0.00187   -0.00050
AFIX  43
H9    2    0.628973    0.211718    0.668314    11.00000   -1.20000
AFIX   0
C10   1    0.728728    0.179482    0.740353    11.00000    0.03644    0.02781 =
         0.03261    0.00614    0.00579    0.00351
AFIX  43
H10   2    0.716917    0.082935    0.747251    11.00000   -1.20000
AFIX   0
C11   1    0.797764    0.243778    0.777313    11.00000    0.02994    0.03741 =
         0.02805    0.00713    0.00329    0.00768
AFIX  43
H11   2    0.833650    0.191389    0.809329    11.00000   -1.20000
AFIX   0
C12   1    0.814229    0.385042    0.767340    11.00000    0.02451    0.03974 =
         0.02511    0.00098    0.00010    0.00104
AFIX  43
H12   2    0.861127    0.429676    0.793000    11.00000   -1.20000
AFIX   0
C13   1    0.762649    0.461442    0.720151    11.00000    0.02519    0.02966 =
         0.02175    0.00014    0.00367   -0.00065
AFIX  43
H13   2    0.774342    0.558246    0.713831    11.00000   -1.20000
AFIX   0
C14   1    0.862833    0.591308    0.599678    11.00000    0.02026    0.02282 =
         0.02236    0.00178    0.00397   -0.00315
C15   1    0.845304    0.726042    0.622051    11.00000    0.02575    0.02357 =
         0.02948    0.00058    0.00123   -0.00284
AFIX  43
H15   2    0.796765    0.776118    0.601739    11.00000   -1.20000
AFIX   0
C16   1    0.898276    0.787208    0.673713    11.00000    0.03569    0.02867 =
         0.03024   -0.00531    0.00396   -0.00744
AFIX  43
H16   2    0.885933    0.878927    0.688449    11.00000   -1.20000
AFIX   0
C17   1    0.969211    0.714817    0.703910    11.00000    0.03001    0.04408 =
         0.02610   -0.00132   -0.00061   -0.01236
AFIX  43
H17   2    1.004977    0.756252    0.739645    11.00000   -1.20000
AFIX   0
C18   1    0.987550    0.582100    0.681715    11.00000    0.02276    0.04318 =
         0.03033    0.00545   -0.00236   -0.00183
AFIX  43
H18   2    1.036329    0.532638    0.702039    11.00000   -1.20000
AFIX   0
C19   1    0.934824    0.520613    0.629693    11.00000    0.02232    0.03013 =
         0.02813    0.00191    0.00193    0.00002
AFIX  43
H19   2    0.948119    0.429642    0.614574    11.00000   -1.20000
AFIX   0
C20   1    0.806300    0.613253    0.461788    11.00000    0.02205    0.01871 =
         0.02247   -0.00223    0.00546    0.00076
C21   1    0.887360    0.669786    0.456902    11.00000    0.02255    0.02825 =
         0.02720   -0.00003    0.00555   -0.00135
AFIX  43
H21   2    0.931746    0.659718    0.492624    11.00000   -1.20000
AFIX   0
C22   1    0.903553    0.740488    0.400320    11.00000    0.02705    0.02714 =
         0.03446    0.00087    0.01241   -0.00140
AFIX  43
H22   2    0.958611    0.779558    0.397620    11.00000   -1.20000
AFIX   0
C23   1    0.839572    0.753946    0.348002    11.00000    0.03746    0.03222 =
         0.02823    0.00716    0.01217    0.00272
AFIX  43
H23   2    0.850925    0.800721    0.308936    11.00000   -1.20000
AFIX   0
C24   1    0.758768    0.699300    0.352384    11.00000    0.03225    0.04660 =
         0.02859    0.01085    0.00183    0.00216
AFIX  43
H24   2    0.714777    0.709261    0.316371    11.00000   -1.20000
AFIX   0
C25   1    0.741751    0.629826    0.409357    11.00000    0.02276    0.03308 =
         0.03163    0.00520    0.00339   -0.00162
AFIX  43
H25   2    0.686031    0.593774    0.412376    11.00000   -1.20000
AFIX   0
C26   1    0.833447    0.341237    0.520555    11.00000    0.01790    0.02003 =
         0.03193   -0.00276    0.00183    0.00007
C27   1    0.880035    0.311315    0.468483    11.00000    0.02527    0.02914 =
         0.02751   -0.00588    0.00028    0.00338
AFIX  43
H27   2    0.891246    0.383897    0.438760    11.00000   -1.20000
AFIX   0
C28   1    0.910190    0.175804    0.459807    11.00000    0.03082    0.03438 =
         0.03856   -0.01280   -0.00052    0.00877
AFIX  43
H28   2    0.941712    0.156143    0.424129    11.00000   -1.20000
AFIX   0
C29   1    0.894416    0.069719    0.502943    11.00000    0.03057    0.02154 =
         0.06267   -0.01078   -0.00232    0.00620
AFIX  43
H29   2    0.914778   -0.022891    0.496826    11.00000   -1.20000
AFIX   0
C30   1    0.849098    0.098636    0.554817    11.00000    0.04148    0.02214 =
         0.06991    0.01037    0.01324    0.00421
AFIX  43
H30   2    0.838951    0.026043    0.584850    11.00000   -1.20000
AFIX   0
C31   1    0.818182    0.233226    0.563449    11.00000    0.03751    0.02384 =
         0.05305    0.00513    0.01883    0.00505
AFIX  43
H31   2    0.786268    0.251755    0.599023    11.00000   -1.20000
AFIX   0
C32   1    0.642745    0.217501    0.384741    11.00000    0.03763    0.04041 =
         0.03125   -0.00688    0.01031   -0.00592
AFIX  23
H32A  2    0.691336    0.283843    0.385065    11.00000   -1.20000
H32B  2    0.602402    0.233950    0.344282    11.00000   -1.20000
AFIX   0
C33   1    0.674407    0.068260    0.386786    11.00000    0.05221    0.04793 =
         0.04144   -0.00526    0.01457    0.00750
AFIX  23
H33A  2    0.736702    0.064614    0.401784    11.00000   -1.20000
H33B  2    0.663333    0.024236    0.342647    11.00000   -1.20000
AFIX   0
C34   1    0.624982   -0.005556    0.434973    11.00000    0.05091    0.03288 =
         0.06282   -0.00557    0.01887    0.00153
AFIX  23
H34A  2    0.659922   -0.080293    0.458996    11.00000   -1.20000
H34B  2    0.571716   -0.047767    0.412335    11.00000   -1.20000
AFIX   0
P2    5    0.786088    0.513895    0.534579    11.00000    0.01653    0.01700 =
         0.02149   -0.00044    0.00364   -0.00033
C35   1    0.605076    0.110929    0.481283    11.00000    0.04695    0.03280 =
         0.04133    0.00101    0.01626   -0.00140
AFIX  23
H35A  2    0.549965    0.092761    0.498463    11.00000   -1.20000
H35B  2    0.650925    0.118548    0.518970    11.00000   -1.20000
AFIX   0
HKLF 4


REM  PD-440_auto_a.res in P2(1)/c
REM wR2 = 0.0893, GooF = S = 1.045, Restrained GooF = 1.045 for all data
REM R1 = 0.0343 for 5859 Fo > 4sig(Fo) and 0.0364 for all 6214 data
REM 361 parameters refined using 0 restraints

END

WGHT      0.0422      3.1317

REM Highest difference peak  1.184,  deepest hole -0.595,  1-sigma level  0.064
Q1    1   0.6699  0.4594  0.3774  11.00000  0.05    1.18
Q2    1   0.5365  0.2958  0.5891  11.00000  0.05    1.09
Q3    1   0.7302  0.5018  0.5406  11.00000  0.05    0.45
Q4    1   0.5740  0.4044  0.6066  11.00000  0.05    0.44
Q5    1   0.5776  0.4243  0.5946  11.00000  0.05    0.44
Q6    1   0.5406  0.3838  0.5480  11.00000  0.05    0.39
Q7    1   0.6695  0.5030  0.5710  11.00000  0.05    0.38
Q8    1   0.6317  0.0221  0.3814  11.00000  0.05    0.37
Q9    1   0.6725 -0.0014  0.4604  11.00000  0.05    0.34
Q10   1   0.8462  0.6334  0.4572  11.00000  0.05    0.31
Q11   1   0.8654  0.3350  0.4993  11.00000  0.05    0.28
Q12   1   0.4376  0.4240  0.5946  11.00000  0.05    0.28
Q13   1   0.7302  0.4255  0.6938  11.00000  0.05    0.27
Q14   1   0.6776  0.3448  0.6870  11.00000  0.05    0.27
Q15   1   0.6461  0.5315  0.5141  11.00000  0.05    0.26
Q16   1   0.6353  0.6000  0.6346  11.00000  0.05    0.26
Q17   1   0.8243  0.4165  0.5266  11.00000  0.05    0.26
Q18   1   0.8359  0.5511  0.5730  11.00000  0.05    0.26
Q19   1   0.8974  0.5589  0.6111  11.00000  0.05    0.25
Q20   1   0.6794  0.4475  0.6501  11.00000  0.05    0.25
;
_shelx_res_checksum              23463

_shelx_hkl_file                  
;
   0   0  -2 2476.55   99.41
   0   0  -3    0.05    0.59
   0   0  -4  696.33   28.74
   0   0  -5    1.50    1.01
   0   0  -6 2120.38   86.09
   0   0   7    1.80    2.24
   0   0  -7   -0.12    0.91
   0   0   8    1.76    2.64
   0   0  -8    3.70    2.48
   0   0  -9   -0.98    2.70
   0   0   9    1.21    3.29
   0   0  -9    0.44    2.06
   0   0 -10  554.33   25.96
   0   0 -10  507.87   22.05
   0   0  10  540.73   26.73
   0   0 -10  537.68   24.19
   0   0 -11    2.02    1.26
   0   0 -11    0.84    2.89
   0   0  11    3.08    3.43
   0   0 -11    1.95    2.11
   0   0 -12  162.18    7.79
   0   0  12  159.18   12.13
   0   0 -12  147.99    9.65
   0   0 -13   -0.47    1.27
   0   0  13    1.20    2.78
   0   0 -13    0.33    2.05
   0   0 -14  779.98   32.82
   0   0 -14  764.03   36.92
   0   0 -15    0.84    1.32
   0   0 -15    2.10    2.92
   0   0 -16  799.71   33.31
   0   0 -16  721.40   37.88
   0   0 -17    1.07    1.63
   0   0 -17    0.60    2.78
   0   0 -18   72.67    4.72
   0   0 -18   68.98    4.54
   0   0 -19    0.15    1.44
   0   0 -19    1.00    1.33
   0   0 -19   -1.26    2.84
   0   0 -20   19.81    2.36
   0   0 -20   14.97    1.90
   0   0 -20   20.04    2.26
   0   0 -21   -1.13    1.37
   0   0 -21   -0.13    1.24
   0   0  22  105.14    5.39
   0   0 -22   96.94    5.36
   0   0 -22  101.06    5.44
   0   0  23   -0.48    1.04
   0   0 -23    0.28    0.86
   0   0 -23    0.36    0.93
   0   0  24   15.29    1.43
   0   0 -24   15.70    1.47
   0   0 -24   15.98    1.44
   0   0  25    0.04    0.53
   0   1   0    0.21    0.29
   0   1   0    0.24    0.90
   0   1   1 4456.48  184.25
   0   1   1 4569.22  184.89
   0   1  -1 4585.79  183.62
   0   1  -1 4592.76  183.87
   0   1   1 4772.96  184.86
   0   1   2    2.43    0.94
   0   1  -2    2.01    0.90
   0   1  -2    1.82    0.69
   0   1   2    1.29    1.43
   0   1   2    2.35    1.30
   0   1  -2    2.05    1.24
   0   1   3  204.42   11.13
   0   1   3  204.15    9.54
   0   1  -3  212.50    9.62
   0   1  -3  220.42   10.29
   0   1  -3  226.61    9.71
   0   1  -3  207.06    9.48
   0   1  -3  222.27   10.12
   0   1   3  218.74   10.12
   0   1   4 1378.54   58.87
   0   1   4 1296.61   56.55
   0   1  -4 1367.72   56.64
   0   1  -4 1418.97   57.64
   0   1  -4 1447.11   57.13
   0   1  -4 1433.53   57.09
   0  -1  -4 1415.18   57.80
   0   1  -4 1391.13   57.04
   0   1   4 1461.40   57.19
   0   1   5  969.16   42.55
   0   1  -5 1026.95   40.58
   0   1  -5  987.54   40.99
   0   1  -5  980.52   40.58
   0  -1  -5 1007.20   41.41
   0   1   5  907.80   39.51
   0   1  -5  980.13   39.60
   0  -1  -6   94.83    6.59
   0   1  -6  108.06    6.23
   0   1  -6  110.80    6.09
   0   1  -6   90.64    6.14
   0   1   6  104.98    7.61
   0  -1  -7  317.98   16.01
   0   1  -7  353.24   15.39
   0   1  -7  326.47   15.31
   0   1  -7  340.22   14.99
   0   1   7  338.78   17.34
   0  -1  -7  281.29   13.19
   0   1  -8   95.19    6.63
   0  -1  -8   97.23    7.23
   0   1  -8   95.76    6.55
   0   1  -8  101.08    6.40
   0   1   8   91.78    8.23
   0  -1  -8   88.17    4.55
   0  -1  -9  121.11    8.99
   0   1   9  118.61   10.32
   0   1  -9  134.14    8.17
   0   1  -9  121.75    8.19
   0   1 -10 1235.09   51.29
   0  -1  10 1230.31   54.90
   0   1  10 1311.68   57.57
   0  -1 -10 1272.18   51.27
   0   1 -10 1226.75   54.05
   0   1 -10 1270.81   54.14
   0   1 -10 1254.13   51.09
   0  -1 -11  173.53    8.71
   0   1 -11  195.12    8.94
   0   1  11  217.03   14.64
   0  -1  11  197.33   12.50
   0   1 -11  207.69   11.74
   0   1 -11  192.32   11.51
   0  -1 -11  181.87    8.74
   0   1 -11  191.97    8.64
   0   1 -12   81.30    4.61
   0  -1 -12   73.81    4.41
   0   1  12   84.87    9.22
   0  -1 -12   74.52    4.38
   0   1 -12   76.88    6.80
   0   1 -12   81.35    4.29
   0  -1 -13  373.21   16.81
   0   1 -13  391.49   17.02
   0   1  13  382.79   23.34
   0   1 -13  387.26   16.69
   0   1 -13  379.32   20.40
   0  -1 -13  381.67   16.84
   0  -1 -14  484.26   20.77
   0   1 -14  472.77   20.80
   0   1  14  501.69   28.01
   0   1 -14  475.45   24.78
   0   1 -14  487.33   20.56
   0  -1 -14  455.02   20.66
   0  -1 -15  814.35   34.56
   0   1 -15  821.31   34.70
   0   1 -15  840.60   34.40
   0  -1 -15  800.56   34.53
   0   1 -15  809.64   39.22
   0  -1 -16  127.79    6.97
   0   1 -16  122.06    7.01
   0   1 -16  131.47   10.79
   0  -1 -16  130.59   10.75
   0   1 -16  136.13    6.92
   0  -1 -17  533.46   23.15
   0   1 -17  534.49   23.33
   0   1 -17  553.68   23.08
   0   1 -17  488.39   27.92
   0  -1 -18  140.16    7.73
   0   1 -18  162.14    8.15
   0   1 -18  151.96    7.72
   0   1 -18  132.30   11.71
   0  -1 -18  135.85   11.74
   0  -1 -19   16.88    2.29
   0   1 -19   19.89    2.33
   0   1 -19   23.35    2.65
   0   1 -19   15.88    4.27
   0  -1 -19   21.23    4.58
   0   1 -20  281.89   13.15
   0  -1 -20  279.41   13.17
   0   1 -20  298.62   13.37
   0   1  21   15.34    2.13
   0  -1 -21   13.87    1.83
   0   1 -21   15.40    1.90
   0  -1 -21   15.19    1.89
   0   1 -21   15.87    2.06
   0   1  22   10.78    1.71
   0  -1  22   11.87    1.62
   0   1 -22   11.95    1.57
   0   1 -22   11.87    1.67
   0  -1 -22   11.75    1.57
   0  -1  23  156.44    6.96
   0   1  23  151.77    7.02
   0   1 -23  143.63    7.00
   0   1 -23  148.28    7.09
   0  -1 -23  139.51    6.90
   0   1  24   55.61    2.85
   0  -1  24   48.06    2.69
   0  -1 -24   52.85    2.90
   0   1 -24   43.35    2.75
   0   1 -24   50.17    2.87
   0  -1 -24   46.67    2.71
   0  -1  25    3.87    0.60
   0   1  25    3.39    0.67
   0   2   0  180.95    9.27
   0   2   0  171.97    7.71
   0   2   0  182.03   10.00
   0   2  -1 1630.29   66.41
   0   2  -1 1605.51   65.34
   0   2   1 1647.47   67.91
   0   2  -2 1561.67   62.75
   0   2   2 1491.98   63.61
   0   2   2 1550.28   64.75
   0   2  -3 2776.99  111.76
   0   2   3 2626.24  111.55
   0  -2  -3 2733.98  111.52
   0   2   3 2746.40  113.46
   0   2  -3 2764.72  112.62
   0   2   3 2840.83  112.82
   0   2   4    0.66    2.30
   0   2  -4   -0.33    1.37
   0   2   4   -0.16    1.22
   0   2  -4    0.41    0.99
   0  -2  -4    2.77    1.56
   0   2  -4    0.44    1.67
   0   2   4    1.17    1.82
   0   2   5  203.41   12.97
   0   2  -5  224.11   10.93
   0   2   5  209.04   10.72
   0   2  -5  231.60   10.95
   0  -2  -5  229.51   11.68
   0   2   5  230.37   11.79
   0   2  -5  221.35   11.54
   0   2   6   11.51    3.91
   0   2  -6   13.63    2.08
   0  -2  -6    7.55    2.35
   0   2  -6   12.22    2.00
   0   2   6    8.32    1.69
   0  -2  -7  467.39   23.39
   0   2   7  494.71   25.62
   0   2  -7  511.28   22.54
   0  -2  -8  106.06    8.15
   0   2   8  120.30   10.35
   0   2  -8  109.18    7.18
   0  -2  -9  549.85   26.67
   0   2   9  570.41   29.14
   0  -2  -9  522.47   22.63
   0   2  -9  576.80   25.37
   0  -2 -10  184.50   12.14
   0   2  10  202.61   14.65
   0   2 -10  175.32    8.12
   0   2 -10  203.18   11.24
   0  -2 -10  179.28    8.45
   0  -2 -11   11.26    1.78
   0  -2 -11   11.76    3.64
   0   2  11   26.23    5.90
   0   2 -11   21.29    1.70
   0   2 -11   21.14    3.54
   0  -2 -12   85.24    8.44
   0  -2 -12   85.46    4.78
   0   2  12  102.81   10.49
   0  -2 -12   91.17    4.96
   0   2 -12   95.07    7.54
   0   2 -12   82.51    4.52
   0  -2 -13  605.29   27.37
   0   2 -13  651.01   27.65
   0  -2 -13  649.65   27.62
   0   2 -13  681.33   31.80
   0   2 -13  676.06   27.33
   0   2  13  732.10   36.61
   0   2 -14  183.28    9.29
   0  -2 -14  185.95    9.13
   0   2 -14  194.54    9.03
   0   2 -14  196.20   13.05
   0  -2 -14  192.16    9.35
   0   2  14  202.83   16.55
   0   2 -14  189.96    9.02
   0   2 -15  274.54   13.27
   0  -2 -15  286.41   13.14
   0   2 -15  303.27   13.06
   0   2 -15  278.77   17.37
   0  -2 -15  295.93   13.39
   0   2  15  306.19   21.16
   0   2 -15  271.69   12.89
   0  -2 -16   51.12    3.82
   0   2 -16   49.18    6.59
   0   2 -16   54.20    3.56
   0   2 -16   55.50    4.01
   0  -2 -16   49.01    3.61
   0   2 -16   47.02    3.43
   0  -2 -17   12.20    2.11
   0   2 -17   18.81    2.12
   0   2 -17   18.12    2.43
   0  -2 -17   12.43    2.02
   0   2 -17   15.26    4.18
   0   2 -18    2.10    1.34
   0  -2 -18    0.66    1.32
   0  -2 -18    1.07    1.41
   0  -2 -18   -1.25    2.81
   0   2 -18    1.26    2.68
   0   2 -19  220.75    9.98
   0  -2 -19  193.53    9.76
   0  -2 -19  201.99   10.10
   0  -2 -20   21.42    2.17
   0   2 -20   24.93    2.35
   0  -2 -20   20.60    2.33
   0   2 -21  184.55    8.51
   0  -2 -21  174.49    8.60
   0  -2 -21  167.80    8.27
   0  -2  22    7.75    1.30
   0  -2 -22    9.83    1.47
   0  -2 -22    5.98    1.33
   0   2 -22    8.41    1.36
   0  -2 -22    7.15    1.18
   0  -2  23   26.69    1.86
   0  -2 -23   23.86    1.78
   0  -2 -23   24.66    2.03
   0   2 -23   27.05    2.00
   0  -2 -23   25.80    1.99
   0   2 -24   11.63    1.23
   0  -2  24   10.85    1.00
   0   2 -25   61.59    2.96
   0   3   0    0.76    1.82
   0   3   0    0.25    1.70
   0   3   0    1.01    0.77
   0  -3   0    0.26    0.57
   0   3   0    1.07    2.77
   0   3   1   17.17    2.76
   0   3   1   10.34    1.41
   0   3  -1   12.54    2.21
   0   3  -1   10.53    1.31
   0   3   1   12.16    2.78
   0  -3  -1   11.60    1.48
   0   3   1   12.89    3.32
   0   3   2  486.45   22.70
   0   3  -2  496.55   21.57
   0  -3  -2  470.77   21.21
   0   3   2  507.28   24.19
   0   3  -3   15.29    2.96
   0   3   3   16.21    2.86
   0   3  -3   26.32    2.29
   0  -3  -3   18.19    2.38
   0   3   3   16.57    3.85
   0   3  -3   16.33    3.49
   0   3   4 1538.51   66.44
   0   3  -4 1608.13   66.76
   0   3   4 1639.03   69.15
   0  -3  -4 1541.88   65.99
   0   3  -4 1581.83   67.86
   0   3   4 1635.03   68.21
   0   3  -5   21.68    3.30
   0   3   5   15.14    2.84
   0   3   5   18.53    4.42
   0  -3  -5   14.67    2.91
   0   3   5   19.08    3.85
   0   3  -5   15.87    3.59
   0   3   6   15.52    2.96
   0   3  -6   13.17    2.93
   0   3   6   12.05    4.69
   0  -3  -6   11.27    2.91
   0   3   6   13.08    3.74
   0   3  -6   15.78    3.57
   0   3   7  114.71   10.56
   0  -3  -7  112.44    8.13
   0   3  -7  114.45    7.26
   0   3   7   98.16    6.83
   0   3  -8  897.78   37.51
   0  -3  -8  943.50   41.66
   0   3  -8  903.97   37.71
   0   3   8 1042.77   45.48
   0   3  -8  949.41   40.38
   0   3  -9   36.24    2.26
   0   3  -9   37.15    2.57
   0  -3  -9   31.33    4.91
   0   3   9   37.51    7.18
   0   3  -9   35.14    4.34
   0  -3  -9   37.32    2.74
   0   3 -10  173.19    7.65
   0  -3 -10  154.12   11.51
   0   3 -10  168.28    7.93
   0   3  10  178.21   14.53
   0   3 -10  172.97   10.69
   0  -3 -10  158.06    7.99
   0   3 -11  811.22   32.85
   0  -3 -11  814.90   38.54
   0   3 -11  789.74   33.16
   0   3 -11  823.53   36.99
   0  -3 -11  764.11   33.22
   0   3  11  800.65   41.58
   0   3 -12   28.48    2.11
   0  -3 -12   21.41    2.07
   0  -3 -12   20.15    4.76
   0   3 -12   26.39    2.37
   0   3 -12   26.65    2.18
   0  -3 -12   24.50    2.40
   0   3 -12   27.96    4.38
   0   3  12   32.35    7.01
   0   3 -13  598.79   25.21
   0  -3 -13  573.95   24.86
   0   3 -13  632.49   24.88
   0   3 -13  552.34   24.82
   0  -3 -13  582.24   25.26
   0   3 -13  599.40   29.54
   0   3  13  645.37   34.92
   0   3 -13  579.51   25.01
   0  -3 -14  125.77    6.76
   0   3 -14  141.60    7.25
   0   3 -14  139.20    6.79
   0   3 -14  147.83   10.92
   0  -3 -14  137.55    7.23
   0   3  14  133.33   13.78
   0   3 -14  129.36    6.91
   0   3 -15  111.46    5.72
   0  -3 -15   97.55    5.61
   0   3  15  106.36   12.23
   0  -3 -15  112.64    6.17
   0   3 -15   96.21    9.23
   0  -3 -16    8.21    1.59
   0  -3 -16    5.69    1.81
   0   3 -16   12.45    1.70
   0   3  16   10.58    5.08
   0  -3 -17  497.87   22.96
   0   3 -17  571.77   23.27
   0  -3 -17  547.39   23.66
   0   3 -17  538.52   23.41
   0   3 -17  523.27   23.11
   0   3  17  561.10   23.23
   0  -3 -18   14.64    1.91
   0   3 -18   23.46    2.27
   0  -3 -18   19.15    2.44
   0   3 -18   24.99    2.54
   0   3  18   21.08    2.31
   0   3 -18   15.16    2.04
   0  -3 -19    1.87    1.51
   0   3 -19    0.96    1.17
   0   3 -19    0.14    1.34
   0   3  19    0.12    1.35
   0   3 -20   51.86    3.26
   0   3  20   51.14    3.32
   0  -3 -20   45.73    3.42
   0   3 -20   49.87    3.45
   0   3 -21   70.15    3.89
   0   3 -21   65.09    3.93
   0   3  21   72.14    3.94
   0  -3 -21   74.88    4.14
   0   3 -21   72.27    4.09
   0   3 -22   78.64    4.24
   0  -3 -22   70.56    4.33
   0   3 -22   82.71    4.40
   0  -3  22   79.74    4.02
   0   3  22   82.87    4.28
   0  -3 -22   81.60    4.44
   0   3 -22   91.85    4.52
   0   3  23   57.66    2.84
   0  -3  23   41.12    2.42
   0   3 -23   53.94    2.95
   0  -3 -23   51.52    2.94
   0  -3 -23   48.80    2.88
   0   3 -23   47.85    2.84
   0   3 -24   66.63    3.49
   0   3  24   78.78    3.50
   0   4   0  157.74    7.58
   0   4   0  154.43    9.95
   0   4   0  156.49   10.48
   0   4   0  154.87   11.71
   0   4   1  158.67   10.46
   0   4   1  162.76   10.68
   0   4  -1  172.29    9.58
   0   4   1  162.97    7.70
   0   4  -1  151.43    7.45
   0  -4  -1  139.08    7.41
   0   4   1  160.23   11.91
   0   4   2   97.47    7.81
   0   4  -2   92.61    6.29
   0   4   2   89.51    8.00
   0   4   2   94.73    5.37
   0  -4  -2   93.10    5.52
   0   4   2   89.86    8.84
   0   4   3  182.00   11.28
   0   4  -3  192.73   11.52
   0   4   3  161.27    8.86
   0   4  -3  187.10    9.48
   0   4   3  171.72   12.30
   0  -4  -3  174.82    9.35
   0   4   3  178.23   12.67
   0   4  -3  162.99   12.23
   0   4   4   64.09    6.16
   0   4  -4   58.77    6.22
   0  -4  -4   62.00    5.08
   0   4   4   61.59    7.38
   0   4  -4   60.92    7.16
   0   4   5   54.36    5.77
   0   4  -5   62.98    6.34
   0  -4  -5   73.04    5.67
   0   4   5   61.11    7.25
   0   4  -5   65.03    7.35
   0   4   6  124.10    8.37
   0   4  -6  126.22    8.76
   0   4   6  123.47   11.15
   0  -4  -6  124.82    8.13
   0   4  -6   95.67    5.80
   0   4  -7  334.63   16.85
   0   4   7  318.69   16.36
   0   4  -7  309.66   12.97
   0  -4  -7  332.81   16.88
   0   4   7  358.60   20.99
   0   4  -8  107.29    4.91
   0  -4  -8  100.40    8.18
   0   4  -8   98.35    4.83
   0   4  -8   88.77    5.47
   0   4  -9  232.66    9.76
   0  -4  -9  220.22   13.78
   0   4  -9  180.91   10.23
   0  -4  -9  220.83   10.17
   0   4  -9  228.97    9.78
   0   4   9  227.93   17.04
   0  -4 -10  386.58   21.36
   0   4 -10  399.18   16.55
   0   4 -10  336.93   17.10
   0   4 -10  417.18   17.03
   0   4 -10  378.94   16.78
   0  -4 -10  392.44   17.04
   0   4  10  432.13   25.50
   0   4 -11    8.14    1.85
   0   4 -11    9.68    1.64
   0  -4 -11    6.60    3.48
   0  -4 -11   10.08    1.81
   0   4 -11   12.44    1.39
   0   4 -11   13.07    1.49
   0   4  11    8.22    4.83
   0   4  11    8.65    1.33
   0   4 -11    8.13    1.60
   0   4 -12 1630.58   66.39
   0   4  12 1529.33   65.93
   0   4 -12 1684.04   66.03
   0   4 -12 1603.98   66.27
   0  -4 -12 1640.59   66.56
   0   4  12 1750.80   77.72
   0   4 -12 1629.01   66.11
   0   4 -13    4.08    1.48
   0  -4 -13    8.47    1.80
   0   4 -13    6.54    1.17
   0   4  13    6.98    4.95
   0   4 -13    6.42    1.41
   0   4  13    5.39    1.39
   0   4 -13    4.63    1.55
   0   4  14  115.75    6.14
   0   4 -14  118.24    6.45
   0   4 -14  126.47    6.21
   0   4 -14  115.09    6.27
   0  -4 -14  109.56    6.50
   0   4 -14  128.19    6.39
   0   4  14  115.08   13.11
   0   4 -15  137.74    7.20
   0   4  15  134.71    6.89
   0   4 -15  150.64    7.03
   0   4 -15  121.36    6.87
   0  -4 -15  133.24    7.42
   0   4  15  137.65   14.48
   0   4 -15  144.64    7.17
   0   4  16  363.26   16.14
   0   4 -16  366.76   16.39
   0   4 -16  372.09   16.19
   0  -4 -16  358.64   16.65
   0   4  16  408.40   26.17
   0   4 -16  362.02   16.36
   0   4 -17    2.25    1.53
   0   4 -17    1.17    1.07
   0  -4 -17    1.67    1.59
   0   4  17    1.82    4.00
   0   4 -17    2.24    1.30
   0   4  17    0.79    1.40
   0   4 -17    3.97    1.41
   0   4  18  496.88   19.90
   0   4 -18  421.51   19.77
   0   4 -18  451.85   19.82
   0   4 -18  450.80   19.95
   0  -4 -18  452.19   20.28
   0   4 -18  486.60   20.14
   0   4 -19    9.78    1.73
   0   4 -19    9.49    1.52
   0  -4 -19   10.44    1.81
   0   4 -19    7.46    1.44
   0   4  19   12.51    1.63
   0   4 -19   11.81    1.71
   0   4 -20   14.89    1.80
   0  -4 -20   12.93    1.85
   0   4  20   11.74    1.60
   0   4 -20   12.95    1.71
   0   4 -21    1.33    1.12
   0  -4 -21    0.90    1.00
   0   4 -21    1.10    0.93
   0   4  21    1.70    0.97
   0   4  22  356.35   14.64
   0  -4 -22  333.46   14.96
   0   4 -22  346.74   14.79
   0  -4 -22  330.56   14.84
   0   4 -22  357.74   14.83
   0   4 -23    1.66    0.78
   0   4 -23    1.37    0.74
   0  -4 -23    0.06    0.66
   0   4  23    0.50    0.58
   0   5   0    0.38    2.62
   0   5   0    0.71    1.14
   0   5   0    3.82    3.66
   0   5   0    1.31    2.05
   0   5   0   -1.27    4.16
   0   5   1    7.36    3.29
   0   5  -1    0.98    2.25
   0   5   1    2.26    1.22
   0   5   1    0.95    3.39
   0   5   1    3.84    4.72
   0   5  -1   -0.14    1.82
   0   5   1   -0.17    2.14
   0   5  -2  350.63   16.17
   0   5   2  305.46   14.08
   0   5   2  324.43   18.31
   0   5   2  296.62   17.61
   0   5  -2  283.99   14.10
   0   5  -2  301.56   14.37
   0   5   2  312.04   19.62
   0   5   2  308.43   14.49
   0   5  -3   72.23    5.44
   0   5   3   64.75    4.56
   0   5   3   76.47    7.84
   0   5  -3   52.57    6.81
   0   5   3   60.59    6.94
   0   5  -3   47.02    7.53
   0   5   3   69.73    4.73
   0   5   3   74.74    8.59
   0   5  -3   55.55    4.50
   0   5   4  370.04   20.08
   0   5  -4  387.95   20.68
   0   5   4  350.68   16.92
   0   5   4  399.19   22.06
   0  -5  -4  355.56   17.41
   0   5  -4  352.63   16.60
   0   5   4  369.34   21.92
   0   5   4  375.81   16.81
   0   5  -4  339.34   21.32
   0   5   5 1009.16   45.59
   0   5  -5 1103.15   46.54
   0   5   5  953.22   42.45
   0  -5  -5  980.02   43.24
   0   5   5 1091.96   42.08
   0   5  -5 1024.58   41.82
   0   5  -5  883.55   41.44
   0   5   6    7.65    3.09
   0   5  -6   14.53    4.07
   0   5  -6   10.63    2.25
   0   5   6   17.29    2.63
   0   5   6   14.35    2.62
   0  -5  -6   15.31    3.09
   0   5  -7  702.27   31.40
   0  -5  -7  771.26   34.30
   0   5   7  822.65   39.73
   0  -5  -8    5.03    2.67
   0   5  -8    6.18    1.58
   0   5  -8    5.31    1.85
   0   5  -8    4.40    1.28
   0   5  -8    2.86    1.02
   0   5  -8    5.36    1.40
   0   5  -8    4.04    1.31
   0   5   8    2.49    4.02
   0   5  -8    3.41    0.77
   0   5   9   34.23    3.02
   0   5  -9   32.53    3.19
   0   5  -9   34.46    3.23
   0   5  -9   36.40    3.48
   0   5  -9   44.24    2.73
   0   5  -9   46.87    3.17
   0   5  -9   41.23    2.94
   0   5  -9   43.64    3.16
   0   5  -9   41.25    2.48
   0   5   9   40.66    7.75
   0  -5 -10    6.27    1.66
   0   5 -10    4.50    1.64
   0   5  10    5.81    1.55
   0   5 -10    5.98    1.72
   0   5 -10    6.52    2.03
   0   5 -10    6.05    1.31
   0   5 -10    5.41    1.53
   0   5 -10    6.20    1.65
   0   5  10    6.66    1.10
   0   5 -10    6.13    1.60
   0   5  10   10.33    5.32
   0   5 -10    5.97    1.05
   0   5 -11 1458.90   61.37
   0   5 -11 1533.35   61.62
   0   5  11 1382.47   60.61
   0   5 -11 1531.00   61.39
   0   5 -11 1541.05   61.34
   0   5 -11 1556.01   60.97
   0  -5 -11 1486.84   61.39
   0   5 -11 1482.12   60.73
   0   5  11 1614.29   72.72
   0   5 -12   56.02    4.08
   0   5 -12   66.48    4.22
   0   5  12   51.86    3.45
   0   5 -12   66.15    3.85
   0   5 -12   68.78    4.19
   0  -5 -12   50.88    3.98
   0   5  12   57.07    9.60
   0   5 -12   61.29    3.58
   0   5 -13  530.33   23.65
   0   5 -13  555.72   23.38
   0   5 -13  541.10   23.60
   0   5  13  556.37   33.65
   0   5 -13  551.38   23.23
   0  -5 -13  566.19   23.90
   0   5 -13  551.33   23.75
   0   5  13  532.57   23.09
   0   5 -14    2.87    1.47
   0   5 -14    3.86    1.46
   0  -5 -14    5.14    1.71
   0   5  14    5.14    4.50
   0   5 -14    3.17    1.23
   0   5 -14    3.43    1.60
   0   5  14    2.86    1.17
   0   5 -15   52.67    3.71
   0   5 -15   52.40    3.65
   0   5 -15   60.34    3.65
   0   5  15   52.80    8.94
   0  -5 -15   57.87    4.07
   0   5 -15   55.41    3.91
   0   5  15   52.56    3.43
   0   5 -16    4.43    1.44
   0   5 -16    3.32    1.50
   0  -5 -16    3.70    1.64
   0   5  16    5.66    4.46
   0   5 -16    3.84    1.26
   0   5  16    2.46    1.17
   0   5 -16    4.06    1.60
   0   5 -17   25.96    2.39
   0   5 -17   23.09    2.19
   0  -5 -17   23.99    2.54
   0   5  17   23.08    2.13
   0   5 -17   23.23    2.43
   0   5 -18    2.70    1.32
   0  -5 -18    3.12    1.51
   0   5 -18    2.15    1.03
   0   5 -18    1.77    1.31
   0   5  18    2.33    1.05
   0   5 -19   57.66    3.41
   0   5 -19   56.61    3.29
   0  -5 -19   52.38    3.44
   0   5  19   52.36    3.07
   0   5 -20   68.55    3.74
   0   5  20   65.98    3.55
   0   5 -20   70.37    3.84
   0   5 -20   64.21    3.70
   0  -5 -20   69.60    3.97
   0  -5 -20   73.49    4.15
   0   5  21  149.21    6.81
   0   5 -21  156.49    7.01
   0   5 -21  170.53    7.18
   0  -5 -21  155.34    7.34
   0  -5 -21  142.64    7.11
   0   5 -22   28.48    1.89
   0  -5 -22   28.80    1.92
   0  -5 -22   33.26    2.11
   0   6   0  218.78   10.99
   0   6   0  243.79   16.11
   0   6   0  248.25   14.49
   0   6   0  238.76   11.98
   0   6   1  106.55    6.32
   0   6   1  132.34    7.44
   0   6   1  118.13   10.32
   0   6  -1  119.51    8.69
   0   6   1  126.29    9.87
   0   6  -2   93.36    5.49
   0   6   2   90.46    5.36
   0   6  -2   94.69    5.73
   0   6   2   97.97    5.58
   0   6  -2   84.72    5.33
   0   6  -2   97.77    6.28
   0   6   2  111.99    6.53
   0   6   2   80.38    4.41
   0   6  -2   96.16    5.14
   0   6   2   95.89    4.88
   0   6  -2   96.31    5.01
   0   6   2   91.70    9.05
   0   6  -2  101.84    7.51
   0   6   2  105.65    9.38
   0   6  -3  489.71   25.82
   0   6   3  477.49   25.38
   0   6  -3  457.43   20.33
   0   6  -3  444.89   19.98
   0   6  -3  440.36   20.00
   0   6   3  420.26   19.82
   0   6   3  432.18   19.98
   0   6  -3  465.75   20.86
   0   6   3  475.32   20.98
   0   6  -3  461.40   19.52
   0   6  -3  465.61   19.61
   0   6   3  509.14   26.02
   0   6   4  207.72   14.20
   0   6  -4  208.25   14.73
   0   6  -4  193.81    9.68
   0   6   4  182.16    9.50
   0   6   4  192.66    9.76
   0   6   4  222.06   10.77
   0   6  -4  196.88    9.36
   0   6   4  228.27   15.36
   0   6  -4  193.54    9.40
   0   6   5  376.80   17.31
   0   6  -5  388.66   17.47
   0   6  -5  387.21   17.28
   0   6   5  384.80   17.56
   0   6  -5  387.57   17.84
   0   6  -5  388.90   17.24
   0   6  -5  409.65   17.27
   0   6  -5  389.30   17.15
   0   6   5  423.85   24.43
   0   6  -6   73.58    4.67
   0   6   6   70.07    4.72
   0   6  -6   73.53    4.86
   0   6  -6   74.27    5.07
   0   6   6   67.04    4.46
   0   6  -6   73.53    4.44
   0   6  -6   76.00    4.53
   0   6  -6   76.14    4.45
   0   6  -6   70.04    3.95
   0   6  -6   70.54    4.34
   0   6  -6   77.43    4.50
   0   6  -6   73.26    4.40
   0   6   6   76.37    9.37
   0   6   7    0.64    1.28
   0   6  -7    1.00    1.68
   0   6  -7   -0.35    1.82
   0   6  -7    1.67    1.39
   0   6   7    1.37    1.52
   0   6  -7    1.98    1.28
   0   6  -7    1.54    1.32
   0   6  -7    1.59    1.32
   0   6  -7    1.59    1.04
   0   6  -7    2.55    1.21
   0   6   7    1.87    1.51
   0   6   8   74.76    4.81
   0   6  -8   85.93    5.10
   0   6  -8   87.60    5.49
   0   6  -8   90.13    5.67
   0   6   8   85.77    5.29
   0   6  -8   89.06    5.18
   0   6  -8   93.22    5.12
   0   6  -8   97.27    5.23
   0   6  -8   91.88    4.67
   0   6  -8   80.78    4.37
   0   6  -8   76.05    4.78
   0   6   8   65.95    6.10
   0   6  -9   75.61    4.89
   0   6  -9   79.37    4.47
   0   6  -9   88.53    5.67
   0   6  -9   95.70    5.68
   0   6  -9   87.94    5.07
   0   6   9   85.95    5.32
   0   6  -9   93.15    5.30
   0   6  -9   96.86    5.24
   0   6  -9   85.56    5.21
   0   6  -9   87.74    4.71
   0  -6  -9   90.36    5.16
   0   6   9   80.49   11.08
   0   6   9   68.57    6.41
   0   6 -10  329.33   15.50
   0   6 -10  344.35   15.19
   0   6  10  329.05   15.86
   0   6 -10  380.87   16.46
   0   6 -10  358.57   16.34
   0   6 -10  361.85   16.01
   0   6 -10  358.94   15.92
   0   6 -10  366.71   15.46
   0   6 -10  376.23   15.94
   0  -6 -10  340.49   15.80
   0   6  10  290.43   17.79
   0   6  10  388.15   25.01
   0   6 -11   10.42    1.52
   0   6 -11   10.91    2.27
   0   6 -11    9.19    2.14
   0   6  11    8.24    1.98
   0   6 -11    9.67    1.98
   0   6 -11   10.33    2.05
   0   6 -11    9.94    1.65
   0  -6 -11    8.68    2.01
   0   6  11    5.35    2.46
   0   6  11    5.97    4.83
   0   6 -12  445.71   19.10
   0   6 -12  458.19   20.03
   0   6  12  406.42   18.75
   0   6 -12  468.24   19.87
   0   6 -12  445.60   19.69
   0   6 -12  479.47   19.38
   0  -6 -12  439.33   19.72
   0   6  12  489.95   29.70
   0   6 -13  203.50    9.84
   0   6 -13  219.32   10.59
   0   6 -13  219.48   10.55
   0   6  13  208.64    9.62
   0   6 -13  221.10   10.44
   0   6 -13  229.70   10.15
   0  -6 -13  220.71   10.53
   0   6 -13  204.45    9.64
   0   6  13  243.00   19.32
   0   6 -14  128.34    6.65
   0   6 -14  138.01    7.20
   0   6 -14  151.43    7.01
   0   6 -14  137.02    7.12
   0   6 -14  135.12    6.53
   0   6  14  132.71   13.85
   0  -6 -14  129.46    7.16
   0   6  14  122.85    6.38
   0   6 -14  151.73    7.45
   0   6 -15  251.65   11.99
   0   6  15  244.87   11.18
   0   6 -15  253.35   11.48
   0   6 -15  278.18   11.78
   0   6 -15  255.43   11.83
   0  -6 -15  244.81   11.93
   0   6 -15  257.23   11.33
   0   6 -16   14.81    1.84
   0   6 -16   10.50    1.73
   0   6  16   13.12    1.46
   0   6 -16   10.94    1.92
   0   6 -16   11.95    1.66
   0  -6 -16   13.37    1.96
   0   6 -17   12.62    1.64
   0   6 -17   13.36    1.71
   0   6 -17   13.96    1.92
   0   6  17   12.25    1.38
   0   6 -17   11.31    1.58
   0  -6 -17   15.18    1.89
   0   6 -18   10.14    1.49
   0   6 -18    5.93    1.36
   0   6 -18    8.26    1.29
   0   6 -19  247.40   10.11
   0  -6 -19  241.54   10.37
   0  -6 -19  228.31   10.17
   0   6 -20   14.98    1.46
   0  -6 -20   14.35    1.53
   0  -6 -20   16.13    1.46
   0   6 -21  156.78    6.83
   0   7   0   -0.15    1.51
   0   7   0    1.71    1.10
   0   7   0   -0.35    1.21
   0   7   0   -0.37    1.39
   0   7   0    1.42    1.52
   0   7   0    1.03    1.81
   0   7   0    1.88    1.93
   0   7   0    0.92    1.87
   0   7   0    0.48    2.17
   0   7   0   -0.12    1.36
   0   7  -1  878.76   35.25
   0   7   1  812.61   34.31
   0   7  -1  789.53   34.26
   0   7   1  879.58   35.36
   0   7  -1  851.68   34.82
   0   7   1  815.37   34.56
   0   7  -1  842.77   34.90
   0   7   1  839.95   34.82
   0   7   1  866.36   34.76
   0   7   1  801.25   35.37
   0   7   1  792.21   35.12
   0   7  -1  824.23   35.69
   0   7  -1  829.43   35.45
   0   7   1  787.81   35.46
   0   7  -1  790.62   35.29
   0   7   1  884.85   40.27
   0   7  -1  848.90   38.96
   0   7   1  854.89   34.83
   0   7  -1  843.87   34.90
   0   7  -2  543.67   23.89
   0   7  -2  598.16   24.80
   0   7   2  547.58   23.95
   0   7   2  587.31   24.95
   0   7  -2  584.70   24.57
   0   7  -2  597.19   24.50
   0   7   2  601.10   24.35
   0   7   2  583.73   24.41
   0   7   2  556.62   24.99
   0   7  -2  550.05   24.96
   0   7  -2  552.82   25.07
   0   7   2  537.23   24.96
   0   7   2  579.93   25.16
   0   7  -2  565.19   25.36
   0   7   2  543.83   24.68
   0   7  -2  575.33   25.03
   0   7   2  571.90   29.93
   0   7   2  574.45   24.36
   0   7  -2  586.54   24.57
   0   7  -3    7.30    1.43
   0   7  -3    7.76    1.76
   0   7  -3   12.83    2.72
   0   7  -3    6.25    2.21
   0   7   3    6.87    2.09
   0   7   3    6.81    1.83
   0   7   3    9.16    2.20
   0   7  -3    8.60    2.09
   0   7  -3   10.04    2.32
   0   7   3    5.64    2.06
   0   7   3    5.89    1.49
   0   7  -3    8.31    1.77
   0   7   3    9.59    3.97
   0   7   3    9.20    1.63
   0   7  -3    8.90    1.77
   0   7  -4  482.06   20.14
   0   7  -4  446.13   19.31
   0   7   4  445.57   20.27
   0   7   4  409.76   20.08
   0   7   4  456.55   20.52
   0   7  -4  472.18   20.52
   0   7  -4  450.35   20.49
   0   7   4  446.05   19.94
   0   7  -4  471.74   20.32
   0   7   4  417.05   19.09
   0   7  -4  470.49   19.94
   0   7  -4  458.52   19.61
   0   7   4  484.04   19.68
   0   7   4  503.26   26.92
   0   7  -4  467.69   20.04
   0   7   4  459.82   19.65
   0   7   5  102.07    6.02
   0   7   5   96.73    5.58
   0   7   5   95.56    5.82
   0   7   5   95.28    6.11
   0   7  -5  100.12    6.11
   0   7  -5   99.67    5.88
   0   7   5   97.53    5.35
   0   7  -5   97.84    5.81
   0   7   5  102.18    5.38
   0   7  -5  109.38    5.90
   0   7  -5   99.82    5.39
   0   7   5  112.16   11.11
   0   7  -5   95.07    5.69
   0   7  -6    3.69    1.95
   0   7  -6    6.93    2.47
   0   7   6    6.01    2.19
   0   7   6    3.25    1.66
   0   7  -6    4.30    2.15
   0   7  -6    3.43    1.71
   0   7   6    3.76    1.22
   0   7  -6    4.55    1.74
   0   7  -6    7.09    1.56
   0   7   6    6.77    1.41
   0   7   6    7.18    4.44
   0   7  -6    4.26    1.54
   0   7   7    5.81    1.86
   0   7  -7    8.34    2.43
   0   7  -7    7.53    2.67
   0   7  -7    4.54    1.93
   0   7   7    2.80    2.01
   0   7  -7   -1.31    2.64
   0   7  -7    4.71    1.91
   0   7  -7    7.19    1.87
   0   7  -7    5.67    1.91
   0   7  -7    3.96    1.40
   0   7   7    4.71    1.31
   0   7   7   -0.86    3.54
   0   7  -7    4.49    1.60
   0   7   8   27.55    3.18
   0   7  -8   23.51    2.92
   0   7  -8   33.33    3.16
   0   7  -8   38.40    3.65
   0   7  -8   33.98    3.83
   0   7   8   31.50    2.95
   0   7  -8   31.64    3.15
   0   7  -8   39.68    3.26
   0   7  -8   37.99    3.14
   0   7   8   25.48    2.39
   0   7   8   34.60    7.21
   0   7  -8   33.99    2.96
   0   7  -9   18.48    2.84
   0   7  -9   15.49    2.95
   0   7  -9   18.74    2.42
   0   7   9   13.73    2.46
   0   7  -9   16.42    2.46
   0   7  -9   18.59    2.50
   0   7   9   16.81    1.83
   0   7  -9   17.78    2.36
   0   7  -9   10.68    2.33
   0  -7  -9   16.74    2.20
   0   7 -10  261.80   12.53
   0   7 -10  264.80   12.51
   0   7  10  242.06   11.98
   0   7 -10  236.40   11.97
   0   7 -10  244.96   11.92
   0   7 -10  257.97   11.94
   0  -7 -10  245.87   11.73
   0   7 -10  243.58   11.58
   0   7 -11   19.35    1.85
   0   7 -11   24.05    3.01
   0   7  11   19.18    2.55
   0   7 -11   25.66    3.05
   0   7 -11   25.92    2.81
   0   7 -11   24.45    2.76
   0   7 -11   22.66    2.23
   0  -7 -11   18.30    2.34
   0   7  11   27.27    6.64
   0   7 -12  114.33    6.01
   0   7 -12  140.60    7.33
   0   7  12  119.26    6.66
   0   7 -12  123.47    6.96
   0   7 -12  133.32    6.95
   0   7 -12  139.61    6.53
   0  -7 -12  115.98    6.61
   0   7  12  148.69   13.81
   0   7 -13  132.35    6.85
   0   7 -13  128.72    6.78
   0   7 -13  121.81    6.52
   0   7 -13  122.56    6.18
   0  -7 -13  122.31    6.45
   0   7 -13  105.35    5.74
   0   7 -14   94.14    5.45
   0   7 -14  102.49    5.19
   0   7 -14  100.54    5.44
   0   7 -14   98.56    5.61
   0  -7 -14   93.65    5.35
   0   7 -14   87.47    4.75
   0  -7 -15   62.64    3.98
   0   7 -15   73.66    3.94
   0   7 -15   66.51    4.02
   0   7 -15   57.44    4.08
   0   7 -16   29.46    2.34
   0   7 -16   28.31    2.50
   0  -7 -16   29.61    2.40
   0  -7 -16   28.61    2.38
   0   7  17    2.00    1.06
   0  -7 -17    0.62    0.89
   0  -7 -17    1.95    1.04
   0   7 -17    2.73    1.01
   0   7  18  184.92    8.83
   0  -7 -18  194.19    8.97
   0  -7 -18  192.76    8.86
   0   7 -19   10.36    1.16
   0  -7 -19    9.18    1.14
   0   7 -20  255.99   10.73
   0   8   0 1100.53   45.72
   0   8   0 1142.95   45.72
   0   8   0 1071.95   45.41
   0   8   0 1076.15   46.23
   0   8   0 1103.06   46.46
   0   8   0 1109.61   46.49
   0   8   0 1046.82   46.52
   0   8   0 1136.32   46.21
   0   8   0 1054.76   45.10
   0   8   0 1147.22   45.79
   0   8   1  192.31   10.12
   0   8  -1  192.36    9.17
   0   8  -1  213.13   10.20
   0   8  -1  199.31    9.71
   0   8   1  192.75    9.62
   0   8   1  203.54    9.65
   0   8  -1  203.53    9.83
   0   8   1  198.97   10.52
   0   8  -1  169.83   10.05
   0   8   1  190.77   10.34
   0   8  -1  205.60   10.77
   0   8   1  191.82   10.12
   0   8  -1  201.39   10.43
   0   8   1  179.37   13.50
   0   8  -1  209.22    9.85
   0   8   1  209.73    9.73
   0   8   2  307.26   13.97
   0   8  -2  281.97   12.85
   0   8  -2  304.10   13.81
   0   8  -2  282.84   13.47
   0   8   2  291.88   13.26
   0   8  -2  286.14   13.40
   0   8   2  277.06   14.08
   0   8   2  278.95   13.97
   0   8   2  281.66   14.06
   0   8  -2  290.13   14.01
   0   8   2  271.15   13.65
   0   8  -2  296.69   14.14
   0   8  -2  294.55   14.49
   0   8   2  300.46   18.31
   0   8   2  297.81   13.32
   0   8  -2  299.08   13.53
   0   8  -3  134.75    6.88
   0   8  -3  156.50    7.83
   0   8   3  139.27    7.86
   0   8  -3  141.59    7.49
   0   8  -3  143.71    7.55
   0   8   3  147.11    7.27
   0   8   3  133.98    7.58
   0   8  -3  141.43    8.08
   0   8   3  130.46    7.85
   0   8  -3  141.76    7.97
   0   8   3  130.95    7.85
   0   8   3  144.05    8.18
   0   8  -3  133.00    7.98
   0   8  -3  138.41    8.38
   0   8   3  143.58   11.95
   0   8  -3  146.65    7.61
   0   8   3  140.15    7.19
   0   8  -4  263.65   11.89
   0   8  -4  235.27   10.96
   0   8  -4  235.97   11.57
   0   8   4  244.24   11.28
   0   8   4  254.25   12.36
   0   8  -4  238.74   12.20
   0   8  -4  252.91   12.68
   0   8  -4  250.80   12.03
   0   8  -4  251.11   12.23
   0   8   4  233.67   11.60
   0   8   4  233.00   11.94
   0   8   4  231.98   11.85
   0   8   4  232.87   16.73
   0   8   4  243.16   11.26
   0   8  -5    4.45    1.38
   0   8  -5    4.56    1.85
   0   8   5    9.93    2.29
   0   8   5    3.99    2.14
   0   8  -5    4.28    2.12
   0   8   5    1.92    1.82
   0   8   5    3.28    2.19
   0   8  -5    4.53    1.55
   0   8   5    2.18    1.39
   0   8   5    4.92    3.71
   0   8   5    4.09    1.40
   0   8   6  453.63   19.58
   0   8  -6  416.23   19.05
   0   8  -6  427.52   18.42
   0   8  -6  451.60   19.43
   0   8   6  436.59   19.67
   0   8  -6  447.66   19.57
   0   8  -6  440.59   20.12
   0   8   6  411.53   19.24
   0   8   6  407.78   18.12
   0   8  -6  429.02   18.71
   0   8  -6  430.70   19.13
   0   8   6  421.87   18.55
   0   8   6  444.66   25.92
   0   8   6  422.91   18.48
   0   8   7    5.72    2.02
   0   8  -7    4.69    1.39
   0   8  -7    4.24    1.69
   0   8  -7   -0.30    2.02
   0   8  -7    7.30    2.59
   0   8  -7    6.65    2.08
   0   8   7    5.89    2.23
   0   8  -7    4.56    2.18
   0   8   7    7.83    1.88
   0   8   7    3.92    1.09
   0   8   7    2.65    1.21
   0   8  -7    4.66    1.83
   0   8  -7    4.20    1.58
   0  -8  -7    3.41    1.41
   0   8   7    5.51    3.73
   0   8  -8   20.32    2.68
   0   8   8   30.12    3.20
   0   8  -8   26.18    2.34
   0   8  -8   27.02    3.36
   0   8   8   29.90    3.25
   0   8  -8   34.08    3.84
   0   8  -8   22.55    2.77
   0   8  -8   29.58    3.04
   0   8   8   29.10    2.84
   0   8   8   27.17    2.19
   0   8   8   25.63    2.27
   0   8  -8   29.57    2.95
   0   8  -8   33.63    3.12
   0   8  -8   31.67    2.66
   0  -8  -8   26.34    2.54
   0   8   8   29.51    6.04
   0   8   9    9.38    2.23
   0   8   9    1.69    2.03
   0   8  -9    8.50    2.53
   0   8  -9    1.27    2.23
   0   8   9    6.86    2.07
   0   8  -9    5.13    2.21
   0   8   9    5.85    1.26
   0   8  -9   10.29    2.08
   0   8  -9    7.20    1.94
   0   8   9    6.24    1.24
   0   8  -9   11.13    1.82
   0  -8  -9    7.83    1.62
   0   8   9    7.21    4.23
   0   8 -10   81.66    4.99
   0   8 -10   85.47    4.76
   0   8  10   77.69    5.04
   0   8 -10   92.96    5.70
   0   8 -10   76.07    5.34
   0   8 -10   74.01    4.72
   0  -8 -10   70.25    4.53
   0   8  10   74.55    5.14
   0   8 -11    6.63    1.58
   0   8 -11    5.98    1.77
   0   8  11    3.06    1.54
   0   8 -11    5.55    1.98
   0   8  11    5.78    1.88
   0  -8 -11    4.83    1.42
   0   8 -12    4.32    1.61
   0   8 -12    6.01    1.55
   0   8  12    3.60    1.45
   0   8 -12    3.61    1.90
   0   8  12    6.02    1.80
   0  -8 -12    6.28    1.42
   0   8 -13   44.01    3.39
   0  -8 -13   38.14    2.87
   0   8  13   42.33    3.38
   0   8 -13   42.76    3.15
   0   8 -13   51.64    3.19
   0  -8 -14   48.19    3.13
   0   8  14   52.56    3.55
   0   8 -14   54.16    3.31
   0   8 -14   51.73    3.37
   0   8  15   16.36    1.53
   0  -8 -15   14.93    1.53
   0   8 -15   21.15    1.85
   0   8 -15   17.58    1.77
   0   8  15   17.34    1.93
   0   8 -16   89.19    4.26
   0   8 -16   76.25    4.08
   0   8  16   72.66    3.92
   0   8  16   83.84    4.33
   0   8 -16   86.16    4.04
   0   8 -17    1.29    0.71
   0   8  17    1.18    0.77
   0   8 -17    1.10    0.77
   0   8 -18    6.96    0.87
   0   9   0    0.40    1.44
   0   9   0    1.93    2.04
   0   9   0    1.22    1.93
   0   9   0    1.01    2.16
   0   9   0    0.19    1.97
   0   9   0   -0.17    1.64
   0   9  -1  375.39   16.75
   0   9   1  368.49   16.62
   0   9   1  376.55   16.64
   0   9  -1  382.30   17.52
   0   9   1  356.51   17.10
   0   9   1  369.47   17.51
   0   9  -1  363.83   17.35
   0   9  -1  374.55   17.74
   0   9   1  354.87   17.32
   0   9   1  402.74   17.33
   0   9  -1  384.49   17.19
   0   9  -2   59.33    4.15
   0   9   2   61.45    3.97
   0   9  -2   56.73    4.12
   0   9   2   66.39    4.10
   0   9   2   67.76    4.94
   0   9   2   57.41    4.60
   0   9  -2   57.59    4.98
   0   9  -2   64.05    4.71
   0   9   2   61.25    4.72
   0   9   2   68.04    4.59
   0   9  -2   56.88    4.72
   0   9   2   66.46    4.61
   0   9  -2   55.62    3.63
   0   9  -2   65.93    4.47
   0   9   3    5.15    1.55
   0   9  -3    3.77    1.69
   0   9  -3    4.53    1.71
   0   9   3    3.05    1.30
   0   9  -3    3.61    2.21
   0   9   3    5.93    2.08
   0   9   3    6.54    2.17
   0   9  -3    3.00    2.21
   0   9   3    4.03    2.10
   0   9  -3    3.84    2.40
   0   9   3    3.80    1.94
   0   9  -3    3.68    1.78
   0   9  -3    6.07    1.44
   0   9   4   18.13    2.06
   0   9  -4   19.81    2.50
   0   9   4   17.05    1.96
   0   9  -4   18.54    3.22
   0   9  -4   14.99    2.71
   0   9  -4   20.27    3.11
   0   9   4   23.06    2.83
   0   9   4   21.13    3.04
   0   9   4   14.01    2.52
   0   9  -4   18.48    1.97
   0   9  -4   18.33    2.46
   0   9   5  361.76   16.03
   0   9  -5  387.07   16.60
   0   9   5  357.22   15.90
   0   9  -5  354.18   16.50
   0   9  -5  368.27   15.87
   0   9   5  326.08   16.36
   0   9   5  372.48   17.12
   0   9  -5  381.36   16.92
   0   9  -5  389.77   17.07
   0   9   5  364.01   16.83
   0   9  -5  388.17   17.33
   0   9  -6   33.26    2.76
   0   9  -6   36.53    3.14
   0   9   6   30.02    2.48
   0   9  -6   29.85    2.88
   0   9  -6   31.87    2.47
   0   9  -6   33.42    3.38
   0   9   6   32.57    3.36
   0   9   6   29.87    3.17
   0   9  -6   28.18    3.11
   0   9  -7   60.19    3.92
   0   9  -7   49.66    3.50
   0   9   7   47.64    3.17
   0   9  -7   43.02    3.61
   0   9   7   55.33    4.09
   0   9  -7   52.68    3.25
   0   9  -7   50.85    3.75
   0   9  -7   65.14    4.77
   0   9   7   46.53    3.78
   0   9   7   62.02    4.34
   0   9  -7   48.97    4.04
   0   9  -8   92.25    5.14
   0   9  -8   93.00    5.42
   0   9   8   94.12    5.68
   0   9  -8   98.46    5.30
   0   9  -8   87.76    4.77
   0   9  -8   93.56    5.93
   0   9  -8   89.11    5.43
   0   9   8   80.18    5.15
   0   9  -8  104.33    6.25
   0   9   8   89.72    5.60
   0   9  -9  129.73    6.98
   0   9  -9  140.43    6.76
   0   9  -9  133.97    6.40
   0   9  -9  128.46    6.81
   0   9   9  135.14    7.24
   0   9   9  128.73    6.66
   0   9  -9  139.07    7.53
   0   9   9  124.48    7.07
   0   9 -10    5.24    1.49
   0   9 -10    6.70    1.67
   0   9  10    7.61    1.84
   0   9 -10    5.50    1.23
   0   9  10    7.62    1.81
   0   9 -10    5.41    1.94
   0   9 -11  189.49    8.84
   0   9 -11  185.54    8.60
   0   9  11  178.92    8.96
   0   9 -11  177.48    8.25
   0   9 -11  187.16    9.13
   0   9 -12   46.83    3.05
   0   9 -12   52.07    3.31
   0   9  12   50.18    3.44
   0   9 -12   48.49    2.85
   0   9 -12   51.14    3.47
   0   9 -13   62.14    3.15
   0   9  13   51.83    3.51
   0   9 -13   57.85    3.45
   0   9 -13   59.00    3.34
   0   9 -14    4.89    0.87
   0   9  14    7.67    1.29
   0   9 -14    4.99    1.13
   0   9 -14    5.90    1.12
   0   9  15  124.22    5.87
   0   9 -15  126.87    5.76
   0   9  16    2.37    0.64
   0   9 -16    1.87    0.66
   0  10   0  587.68   26.09
   0  10   0  623.21   26.65
   0  10   0  636.51   26.70
   0  10   0  639.10   27.01
   0  10   0  619.89   26.95
   0  10   1   73.56    4.39
   0  10  -1   75.06    4.49
   0  10  -1   80.21    4.91
   0  10   1   71.82    4.81
   0  10  -1   90.02    5.22
   0  10  -1   77.15    5.28
   0  10  -1   79.21    5.36
   0  10   1   76.33    5.27
   0  10   1   76.71    5.12
   0  10   2  111.55    5.83
   0  10  -2  109.36    6.00
   0  10   2  123.53    6.53
   0  10  -2  111.91    6.26
   0  10  -2  124.24    7.00
   0  10   2  102.04    6.53
   0  10   2  107.37    6.36
   0  10  -2  114.21    6.67
   0  10  -2  132.28    6.79
   0  10  -3   27.42    2.44
   0  10   3   19.71    2.04
   0  10   3   28.06    2.65
   0  10  -3   23.07    2.51
   0  10  -3   27.17    2.99
   0  10  -3   16.91    2.69
   0  10   3   18.97    2.84
   0  10  -3   16.50    2.82
   0  10  -3   29.81    3.34
   0  10   4   63.15    3.82
   0  10  -4   75.30    4.30
   0  10  -4   69.49    4.28
   0  10   4   80.00    4.66
   0  10  -4   77.84    4.88
   0  10   4   65.25    4.58
   0  10  -4   60.87    4.45
   0  10  -4   77.15    5.16
   0  10  -4   60.95    4.62
   0  10  -5    1.33    1.40
   0  10  -5    2.22    1.45
   0  10  -5    0.41    1.89
   0  10  -5   -1.84    1.93
   0  10  -5    3.30    1.93
   0  10   5    0.52    1.76
   0  10  -6  123.06    6.17
   0  10   6  105.86    6.16
   0  10  -6  115.13    6.09
   0  10  -6  124.31    6.44
   0  10   7  207.81    9.78
   0  10  -7  200.36    9.27
   0  10  -8    0.99    1.10
   0  10   8   -0.24    1.25
   0  10  -8    1.57    0.88
   0  10  -9  155.42    7.23
   0  10  -9  142.00    6.86
   0  10   9  161.23    7.65
   0  10 -10   21.39    1.78
   0  10  10   22.00    2.01
   0  10  10   18.18    1.94
   0  10 -11    2.62    0.95
   0  10  11    3.09    1.14
   0  10  12    1.51    0.90
   0  10  13  118.67    5.47
   0  11   0    0.28    1.11
   0  11   0    1.50    0.90
   0  11  -1   88.12    4.82
   0  11  -1   99.51    5.15
   0  11   1  106.75    5.32
   0  11   1   99.29    5.52
   0  11  -1   98.82    5.45
   0  11  -2   72.09    4.28
   0  11   2   84.52    4.56
   0  11  -2   81.88    4.65
   0  11   3    3.22    1.23
   0  11  -3    7.30    1.60
   0  11   3   -1.74    1.79
   0  11  -4   64.40    3.19
   0  11   4   55.36    2.95
   0  11  -4   43.46    2.69
   0  11  -5   69.86    3.18
   0  11   5   70.11    3.10
   0  11   6   50.75    3.23
   0  11   7   -2.12    1.35
   0  11   8  195.66    8.67
   0  11   9   -0.23    0.66
   0  11  10   84.75    3.99
  -1   0  25    0.45    0.59
   1   0 -24    4.89    1.01
   1   0 -24    4.35    0.95
  -1   0  24    5.12    1.03
   1   0 -23    0.54    0.86
  -1   0  23   -0.17    1.07
   1   0 -22    1.20    1.08
   1   0 -21    0.13    1.21
   1   0 -20   29.34    2.69
   1   0 -20   25.27    2.38
   1   0 -19    0.62    2.56
   1   0 -19   -0.25    1.24
   1   0 -19    1.76    1.38
   1   0 -18   24.42    4.79
   1   0 -18   25.84    2.65
   1   0 -17   -0.59    2.50
   1   0 -17   -0.15    1.49
   1   0 -16  327.50   19.74
   1   0 -16  348.10   15.44
   1   0 -16  331.59   14.99
   1   0 -15   -0.51    2.53
   1   0 -15    0.26    1.23
   1   0 -15    0.44    1.02
   1   0 -14   15.69    3.54
   1   0 -14   10.60    3.11
   1   0 -14   13.19    1.91
   1   0 -14   12.45    1.63
   1   0 -13   -0.52    1.08
   1   0 -13    0.33    1.06
   1   0 -13   -0.79    2.13
   1   0 -13   -0.41    2.41
   1   0 -12 1508.11   61.00
  -1   0  12 1626.04   66.26
   1   0 -12 1440.51   64.30
   1   0 -12 1464.77   60.89
   1   0 -11    3.45    1.13
   1   0 -11    3.52    1.25
  -1   0  11    6.86    3.49
   1   0 -11    2.32    2.50
  -1   0  10 1379.14   57.36
   1   0 -10 1284.67   52.91
  -1   0   9    2.07    2.87
  -1   0   8    5.69    2.74
  -1   0   7    0.25    1.80
  -1   0   6 2059.77   85.18
   1   0  -5    1.09    0.81
  -1   0   5    1.18    1.58
  -1   0   4 3412.14  138.11
  -1   0   3    0.18    0.99
  -1   0   2  754.37   30.88
  -1   0   1    0.69    0.24
  -1   0   0 1642.14   65.96
   1   0   1    0.48    0.46
  -1   0  -2  896.93   36.41
  -1   0  -3    0.54    0.73
  -1   0  -3    0.26    0.58
  -1   0  -4  873.90   35.73
  -1   0  -5    0.24    0.92
   1   0   5    0.51    0.73
  -1   0  -6 3979.92  157.59
  -1   0  -6 3942.52  159.22
  -1   0  -6 3794.73  157.96
  -1   0  -7    1.53    1.22
  -1   0  -7    0.26    1.73
  -1   0  -7   -0.31    1.19
  -1   0  -8   99.78    5.87
  -1   0  -8  105.63    7.61
  -1   0  -8   95.15    5.98
  -1   0  -9    0.70    1.75
  -1   0  -9    0.70    2.85
  -1   0  -9   -0.57    1.89
  -1   0 -10  240.77   13.91
   1   0  10  242.31   15.24
  -1   0 -10  225.20   10.27
  -1   0 -10  229.73   10.16
  -1   0 -10  215.63   11.51
  -1   0 -11    1.23    1.07
  -1   0 -11    0.51    1.27
  -1   0 -11    2.65    2.96
   1   0  11    4.71    3.80
  -1   0 -11    1.30    1.77
  -1   0 -12   32.56    2.77
  -1   0 -12   29.50    5.15
   1   0  12   29.85    5.76
  -1   0 -12   34.59    2.54
   1   0  13    2.11    3.40
  -1   0 -13    0.51    1.27
  -1   0 -13    0.87    1.12
  -1   0 -14  187.24    9.45
   1   0  14  197.39   15.27
  -1   0 -14  191.94   12.90
  -1   0 -14  196.80    9.29
  -1   0 -15   -1.08    2.67
  -1   0 -15    0.44    1.52
  -1   0 -15   -0.13    1.14
  -1   0 -16   22.58    2.41
  -1   0 -16   16.90    4.31
  -1   0 -16   23.80    2.74
  -1   0 -17    2.46    2.91
  -1   0 -17   -0.14    1.44
  -1   0 -17    0.48    1.60
  -1   0 -18   84.76    5.11
  -1   0 -18   78.43    8.79
  -1   0 -18   82.52    5.33
  -1   0 -19    0.63    2.62
  -1   0 -19    1.09    1.55
  -1   0 -19    1.13    1.43
  -1   0 -20   43.58    3.27
  -1   0 -20   41.25    3.40
   1   0  21    2.79    1.39
  -1   0 -21    0.84    1.13
   1   0  22   53.18    3.27
  -1   0 -22   47.35    3.24
  -1   0 -22   49.30    3.23
   1   0  23   -0.22    0.92
  -1   0 -23   -0.62    0.88
  -1   0 -23    0.34    0.84
  -1   0 -24   32.92    2.25
  -1   0 -24   36.71    2.31
  -1   0 -25    0.08    0.57
   1   0  25    0.03    0.45
   1   1 -25   21.19    1.56
  -1  -1  25   22.09    1.47
   1   1 -24   96.91    5.02
   1  -1 -24   98.54    4.86
   1   1 -24  105.07    5.07
  -1  -1  24  108.04    4.97
  -1   1  24  108.61    5.03
   1   1 -23    3.84    1.09
   1  -1 -23    3.50    1.12
   1  -1 -23    3.99    0.98
   1   1 -23    2.88    1.08
  -1  -1  23    3.87    1.21
  -1   1  23    4.75    1.25
   1   1 -22   46.35    3.18
   1  -1 -22   51.47    3.34
   1  -1 -22   42.27    3.02
   1  -1 -22   48.15    3.13
   1   1 -22   46.54    3.21
  -1   1  22   52.08    3.35
   1  -1 -21    7.73    1.51
   1   1 -21    8.98    1.72
   1   1 -21   10.51    1.71
   1  -1 -21    9.98    1.68
   1  -1 -21   12.57    1.86
   1  -1 -20   89.68    5.19
   1   1 -20   85.78    5.16
   1   1 -20   87.23    5.30
   1  -1 -20   89.79    5.14
   1  -1 -20   94.48    5.40
   1  -1 -19   34.32    2.92
   1   1 -19   34.39    2.94
   1  -1 -19   35.31    3.06
   1  -1 -19   28.15    5.23
   1   1 -19   26.24    5.13
   1   1 -19   33.23    3.03
   1   1 -18   56.90    7.21
   1  -1 -18   64.85    7.60
   1  -1 -18   64.22    4.28
   1   1 -18   61.94    4.12
   1   1 -18   55.07    3.63
   1  -1 -18   62.46    4.12
   1   1 -18   63.53    4.35
   1   1 -18   50.78    3.71
   1  -1 -17  352.91   16.13
   1  -1 -17  306.47   20.20
   1   1 -17  344.74   20.78
   1   1 -17  362.82   16.08
   1   1 -17  400.62   16.48
   1  -1 -17  334.25   15.92
   1   1 -17  350.63   15.82
   1  -1 -16   13.37    3.89
   1   1 -16    9.44    3.42
   1   1 -16   13.54    2.18
   1  -1 -16   13.26    2.12
   1  -1 -16    9.31    1.80
   1   1 -16   11.64    1.92
   1   1 -16   11.26    1.76
   1   1 -15  384.35   20.85
   1  -1 -15  357.49   16.38
   1   1 -15  371.69   16.50
   1  -1 -15  377.73   16.37
   1   1 -15  354.42   16.12
   1  -1 -14  252.59   11.74
   1   1 -14  264.64   11.94
   1   1 -14  226.36   15.16
   1  -1 -14  252.85   11.80
   1   1 -14  277.22   15.76
   1  -1 -14  227.37   14.48
  -1   1  14  266.88   17.49
   1   1 -14  261.01   11.66
   1   1 -13  333.65   13.92
   1  -1 -13  291.44   13.59
  -1   1  13  303.82   19.09
   1  -1 -13  302.47   13.72
   1   1 -13  273.38   17.07
   1   1 -13  327.73   17.39
   1  -1 -12  295.77   13.87
   1   1 -12  338.46   14.12
  -1   1  12  335.78   19.62
   1  -1 -12  307.59   13.96
   1   1 -12  311.35   17.50
   1   1 -12  357.12   17.52
   1  -1 -11 2316.14   97.67
   1   1 -11 2452.32   97.83
  -1   1  11 2670.43  104.46
   1   1 -11 2517.69  101.20
   1   1 -11 2395.27  101.63
   1  -1 -11 2432.22   97.78
   1   1 -10  537.55   23.30
  -1  -1  10  556.12   25.72
  -1   1  10  609.42   28.83
   1   1 -10  553.54   26.53
   1  -1 -10  553.36   23.27
   1   1 -10  592.38   26.11
   1  -1  -9  527.52   24.90
   1   1  -9  491.79   24.15
   1   1  -9  509.56   23.52
  -1   1   9  510.97   25.94
  -1  -1   9  500.54   23.34
   1  -1  -8  309.66   14.42
   1   1  -8  297.26   14.00
   1   1  -8  291.99   13.17
  -1  -1   8  296.57   13.06
  -1   1   8  311.74   15.65
  -1  -1   7  328.34   14.60
  -1   1   7  360.41   17.20
   1   1  -7  351.20   14.97
   1   1  -7  335.93   15.68
   1  -1  -7  334.09   15.85
   1   1  -7  309.04   13.44
  -1  -1   6  255.21   12.04
  -1   1   6  283.37   14.38
  -1   1   6  245.19   11.44
   1   1  -6  282.76   12.57
   1   1  -6  263.51   13.19
   1  -1  -6  275.30   13.33
   1   1  -6  264.43   11.98
  -1   1   5  456.79   21.08
  -1   1   5  405.43   18.69
   1   1  -5  477.89   19.38
   1   1  -5  444.12   20.07
   1  -1  -5  447.88   20.01
   1   1  -5  441.44   19.37
  -1   1   4 2583.13  101.00
  -1   1   4 2359.08   99.06
   1   1  -4 2537.74   99.27
   1  -1  -4 2444.43   99.84
   1   1  -4 2394.73   99.76
  -1   1   3  856.73   34.71
  -1   1   3  759.76   33.32
   1   1  -3  833.06   33.26
   1  -1  -3  803.86   33.66
   1   1  -3  786.33   34.09
  -1   1   2    2.24    1.02
  -1   1   2    3.44    1.57
   1   1  -2    1.81    1.31
   1   1  -2    2.76    0.80
  -1   1   2    4.03    0.95
  -1   1   1 2081.71   84.20
   1   1  -1 2180.00   84.94
  -1   1   1 2241.04   85.01
   1   1  -1 1959.17   84.30
  -1   1   0  121.69    5.79
  -1   1   0  111.39    5.55
   1   1   0  112.69    6.39
  -1   1  -1  453.36   18.70
  -1   1  -1  420.56   18.51
   1   1   1  426.43   19.29
  -1   1  -2  157.13    7.63
  -1   1  -2  145.01    7.40
  -1   1  -2  151.34    7.59
   1  -1   2  164.91    7.00
   1   1   2  148.02    8.08
   1   1   3  354.99   16.13
  -1   1  -3  346.30   15.42
  -1   1  -3  360.37   15.85
   1   1   4 1722.88   69.08
  -1   1  -4 1653.48   68.32
  -1   1  -4 1667.94   69.01
  -1   1  -5 1871.38   76.78
  -1   1  -5 1828.47   75.74
   1   1   5 1915.89   76.45
  -1   1  -5 1864.54   76.63
  -1   1  -6   58.98    4.37
  -1   1  -6   58.37    3.33
  -1   1  -6   51.85    4.25
   1   1   6   63.99    3.85
  -1   1  -7  370.53   16.72
  -1   1  -7  332.16   14.48
  -1  -1  -7  371.27   17.77
  -1   1  -7  369.55   16.98
   1   1   7  364.56   19.24
  -1  -1  -8  944.05   40.77
  -1   1  -8  922.37   39.80
  -1   1  -8  959.51   39.40
   1   1   8  970.53   42.81
  -1   1  -8  918.03   39.29
  -1  -1  -8  834.04   37.80
  -1   1  -9   12.11    3.18
  -1   1  -9   10.02    2.80
   1   1   9    6.55    4.83
  -1  -1  -9    7.86    1.72
  -1   1 -10  332.43   14.83
  -1   1 -10  358.44   18.11
   1   1  10  338.71   20.61
  -1   1 -10  336.43   14.86
  -1   1 -10  364.15   17.64
  -1   1 -10  339.14   14.55
  -1   1 -11   12.18    1.78
  -1   1 -11    8.40    3.04
   1   1  11   11.53    4.83
  -1   1 -11    9.93    1.71
  -1   1 -11    9.66    2.89
  -1   1 -11   16.41    1.58
  -1  -1 -11    9.06    2.05
  -1  -1 -12  296.40   13.23
  -1   1 -12  283.48   13.21
   1  -1  12  286.76   17.88
   1   1  12  306.37   20.04
  -1   1 -12  301.36   12.96
  -1   1 -12  276.68   16.13
  -1  -1 -13   78.05    4.74
  -1   1 -13   90.49    5.02
  -1  -1 -13   77.09    8.50
   1   1  13   77.93    9.70
  -1   1 -13   81.54    4.56
  -1   1 -13   78.64    7.30
  -1  -1 -14  154.14    7.67
  -1   1 -14  143.51    7.64
   1   1  14  167.23   14.30
  -1   1 -14  143.34    7.25
  -1   1 -14  135.36   10.58
  -1   1 -15   16.26    1.96
  -1   1 -15   14.73    2.29
  -1  -1 -15   15.56    2.26
   1   1  15   20.22    5.85
  -1   1 -15   21.83    4.38
  -1  -1 -16  166.95   13.09
  -1   1 -16  188.54    9.18
  -1   1 -16  184.37   13.43
  -1   1 -16  183.84    9.49
  -1  -1 -16  196.22    9.51
  -1   1 -17    0.62    2.47
  -1  -1 -17    6.83    3.46
  -1   1 -17    4.57    1.99
  -1  -1 -17    6.82    1.75
  -1   1 -17    6.27    1.52
  -1   1 -18    6.37    3.30
  -1  -1 -18    3.81    3.09
  -1   1 -18    8.83    2.14
  -1  -1 -18    5.99    1.83
  -1   1 -18    8.25    1.71
  -1   1 -19    1.28    2.38
  -1  -1 -19   -0.63    2.52
  -1  -1 -19    0.30    1.44
  -1   1 -19   -0.48    1.66
  -1   1 -19    1.06    1.16
  -1  -1 -20  472.83   20.77
  -1   1 -20  486.12   21.05
  -1   1 -20  476.41   20.65
  -1  -1 -20  447.13   20.70
   1   1  20  492.38   20.67
  -1   1 -21   92.95    4.93
  -1  -1 -21   81.06    4.92
  -1  -1 -21   85.16    4.94
   1  -1  21   85.36    4.79
   1   1  21   94.94    5.00
  -1   1 -21   78.99    4.94
   1   1  22   70.96    3.81
   1  -1  22   58.61    3.56
  -1   1 -22   58.48    3.78
  -1  -1 -22   63.71    3.73
  -1   1 -22   60.24    3.64
  -1  -1 -22   60.03    3.72
   1  -1  23  106.53    5.02
   1   1  23  110.65    5.15
  -1  -1 -23  102.18    5.17
  -1   1 -23   93.64    5.01
  -1   1 -23  101.82    5.22
  -1  -1 -23   99.31    5.07
  -1   1 -24    4.84    0.96
   1  -1  24    3.79    0.76
   1   1  24    3.75    0.89
  -1  -1 -24    3.53    0.80
  -1   1 -24    3.57    0.85
  -1   1 -25   60.88    3.00
   1   1  25   62.92    2.95
   1   2 -25  134.50    5.89
   1   2 -24    5.08    1.01
  -1  -2  24    4.74    0.84
   1   2 -24    4.88    0.87
   1  -2 -24    4.75    0.93
   1   2 -24    5.87    0.98
   1   2 -23   23.42    2.00
   1   2 -23   23.79    1.97
   1  -2 -23   23.59    1.95
   1  -2 -23   24.61    2.02
   1   2 -23   26.27    2.06
   1  -2 -23   23.74    1.73
  -1  -2  23   25.01    1.92
   1   2 -22   61.75    3.66
   1  -2 -22   62.03    3.70
   1   2 -22   61.10    3.74
   1  -2 -22   55.03    3.38
   1  -2 -22   60.93    3.70
   1  -2 -21    8.85    1.45
   1   2 -21    7.84    1.68
   1  -2 -21   13.06    1.87
   1   2 -21   12.29    1.66
   1  -2 -21    8.43    1.66
   1  -2 -20    0.45    1.07
   1  -2 -20    0.28    1.39
   1   2 -20    0.52    1.20
   1  -2 -19  115.88    6.28
   1  -2 -19  104.26    5.79
   1   2 -19  112.86    6.06
   1  -2 -18  152.26   12.33
   1   2 -18  148.72   12.30
   1  -2 -18  160.38    8.42
   1  -2 -18  163.44    8.12
   1   2 -18  174.72    8.33
   1   2 -18  156.52    8.08
   1   2 -17    3.61    2.71
   1  -2 -17    1.20    1.53
   1  -2 -17    0.50    1.20
   1   2 -17    0.26    1.25
   1   2 -17    1.45    1.29
   1   2 -16  338.45   20.59
   1  -2 -16  354.87   16.26
   1   2 -16  385.71   16.13
   1   2 -16  384.02   16.50
   1  -2 -16  343.56   15.91
   1   2 -16  339.80   15.96
   1  -2 -15   46.97    3.19
   1   2 -15   48.13    3.55
   1   2 -15   38.72    3.03
   1  -2 -15   46.21    3.49
   1   2 -15   33.76    5.58
  -1   2  15   43.81    7.25
   1   2 -15   39.01    3.10
   1  -2 -14   38.07    2.81
   1   2 -14   36.16    2.68
   1   2 -14   35.77    2.96
   1  -2 -14   39.82    3.10
   1   2 -14   37.00    5.13
  -1   2  14   27.94    6.33
   1   2 -14   35.81    2.84
   1  -2 -13  498.31   22.48
   1   2 -13  567.18   22.92
   1  -2 -13  513.28   22.76
   1   2 -13  545.02   22.56
   1   2 -13  543.89   26.79
  -1   2  13  557.48   30.18
   1   2 -13  528.13   22.65
   1   2 -12   10.14    1.61
   1  -2 -12    7.04    1.49
   1  -2 -12    7.98    1.37
   1   2 -12    8.11    1.32
   1   2 -12   11.66    3.08
   1  -2 -11   89.85    4.58
   1   2 -11   81.45    4.72
  -1   2  11   99.33    9.73
   1   2 -11   81.57    4.45
   1   2 -11   85.04    6.99
   1  -2 -11   94.20    4.83
  -1   2  10 1309.80   56.65
   1   2 -10 1183.20   53.83
   1   2 -10 1281.97   52.77
   1   2 -10 1216.60   49.36
   1  -2 -10 1179.58   49.57
   1  -2  -9 1266.90   54.98
   1   2  -9 1160.97   54.71
   1   2  -9 1263.66   53.57
  -1   2   9 1327.62   57.36
  -1   2   8  144.27   11.03
  -1   2   8  131.10    7.14
   1   2  -8  144.56    8.46
   1   2  -8  141.54    9.75
   1  -2  -8  147.06    9.54
   1   2  -8  132.75    7.75
  -1   2   7 1315.55   55.42
  -1   2   7 1145.30   51.12
   1   2  -7 1219.28   53.44
   1   2  -7 1313.83   52.17
   1  -2  -7 1284.74   53.15
   1   2  -7 1214.18   52.08
  -1   2   6   19.20    4.14
   1   2  -6   15.96    2.82
  -1   2   6   16.85    2.24
   1   2  -6   19.13    2.43
  -1   2   6   16.60    1.74
   1   2  -6   21.93    3.42
   1  -2  -6   14.41    2.64
  -1   2   5   62.64    5.98
   1   2  -5   69.10    5.27
  -1   2   5   55.69    4.24
  -1   2   5   53.66    3.63
   1   2  -5   64.61    5.36
   1   2  -5   77.75    4.51
   1  -2  -5   66.71    4.85
  -1   2   4    7.30    2.59
   1   2  -4    6.89    2.27
  -1   2   4    5.33    1.66
  -1   2   4    8.97    1.48
   1  -2  -4    7.62    1.70
   1   2  -3 3257.66  132.79
  -1   2   3 3170.91  131.56
   1   2  -3 3207.64  131.45
  -1   2   3 3309.53  131.07
  -1   2   3 3357.25  133.01
   1   2  -3 3213.48  130.00
   1  -2  -3 3211.58  131.09
  -1   2   2 1791.13   70.06
   1   2  -2 1642.19   67.59
  -1   2   2 1605.90   68.98
  -1   2   2 1657.05   68.56
   1  -2  -2 1633.65   68.00
  -1   2   2 1739.35   69.92
   1   2  -2 1710.96   68.05
  -1   2   1 4987.25  194.44
   1   2  -1 5034.16  194.44
   1   2  -1 4992.23  193.56
  -1   2   1 5200.88  195.67
   1   2   0  761.84   31.41
  -1   2   0  773.02   29.79
   1   2   0  682.81   28.96
   1   2   0  757.46   32.32
  -1   2   0  820.50   32.13
   1   2   1   14.61    3.00
  -1   2  -1   16.93    1.95
  -1   2  -1   11.84    1.44
   1   2   1   12.94    3.25
  -1   2  -2  364.03   15.55
  -1   2  -2  357.07   16.67
   1   2   2  336.11   16.24
   1   2   2  377.00   17.90
   1   2   3 1259.80   54.68
  -1   2  -3 1297.88   52.93
   1   2   3 1216.82   52.46
   1   2   3 1290.75   54.11
  -1   2  -4 1042.49   43.23
   1   2   4  945.61   45.25
  -1   2  -4 1026.89   41.80
   1   2   4 1017.16   44.27
  -1   2  -5  163.80    8.68
   1   2   5  173.21   11.23
  -1   2  -5  159.57    7.87
   1   2   5  155.63    9.43
  -1   2  -6  362.65   16.54
   1   2   6  348.39   19.67
  -1   2  -6  349.81   16.16
   1   2   6  364.53   17.48
  -1   2  -7  583.29   26.13
   1   2   7  614.21   30.63
  -1  -2  -7  603.49   28.27
  -1   2  -7  602.56   26.52
   1   2   7  622.57   27.17
   1   2   8  199.64   14.53
  -1  -2  -8  205.87   12.38
  -1   2  -8  192.94    9.56
  -1   2  -9 1517.63   61.71
  -1  -2  -9 1561.99   66.33
   1   2   9 1597.36   69.26
  -1  -2  -9 1491.83   61.68
  -1  -2 -10  132.85   10.20
  -1  -2 -10  139.54    6.74
  -1   2 -10  134.39    6.73
   1   2  10  123.86   12.04
  -1   2 -10  137.88    6.33
  -1   2 -10  145.00    9.19
  -1  -2 -10  127.74    6.67
  -1  -2 -11  216.14   14.01
   1   2  11  200.37   15.84
  -1   2 -11  228.83   12.72
  -1  -2 -11  203.17    9.56
  -1   2 -11  198.47    9.13
  -1  -2 -12   15.92    4.32
   1   2  12   15.16    5.26
  -1   2 -12   15.24    1.62
  -1   2 -12   12.16    3.03
  -1  -2 -12   18.58    2.06
  -1  -2 -13  382.46   22.36
  -1  -2 -13  360.12   16.69
   1   2  13  383.81   25.04
  -1   2 -13  394.38   16.48
  -1   2 -13  402.99   20.88
  -1  -2 -13  372.75   16.82
  -1  -2 -14   50.49    7.33
  -1  -2 -14   45.70    3.44
   1   2  14   54.91    9.05
  -1   2 -14   47.36    3.14
  -1   2 -14   50.99    6.15
  -1  -2 -14   43.73    3.40
  -1  -2 -15  372.85   16.72
   1   2  15  400.32   25.78
  -1  -2 -15  375.50   16.81
  -1   2 -15  369.90   21.14
  -1   2 -15  365.34   16.34
  -1   2 -16   17.72    2.45
  -1  -2 -16   11.21    2.01
  -1  -2 -16   11.80    2.25
  -1   2 -16   12.74    1.82
   1   2  16    9.78    5.07
  -1   2 -16    8.81    3.62
  -1   2 -17   12.95    3.85
  -1   2 -17   11.57    2.23
  -1  -2 -17   11.28    2.03
  -1   2 -17   10.12    1.73
  -1   2 -18  239.66   16.63
  -1  -2 -18  223.26   16.25
  -1   2 -18  255.73   11.59
  -1   2 -18  263.99   12.15
  -1  -2 -18  230.77   11.61
  -1  -2 -19  325.40   15.12
  -1   2 -19  345.36   15.09
   1   2  20   21.54    2.32
  -1   2 -20   16.54    1.97
  -1  -2 -20   16.59    2.04
   1  -2  21  176.54    8.50
  -1  -2 -21  178.77    8.63
  -1   2 -21  174.44    8.60
   1  -2  22    6.14    1.13
   1   2  22    7.20    1.39
  -1  -2 -22    4.93    1.07
  -1  -2 -22    4.87    1.18
  -1   2 -22    6.46    1.15
   1  -2  23   20.98    1.55
   1   2  23   24.34    1.80
  -1  -2 -23   19.88    1.57
  -1   2 -23   18.11    1.58
  -1  -2 -24    7.73    0.97
   1  -2  24    7.35    0.73
   1   2  24    9.06    1.01
   1   2  25   14.76    1.00
   1   3 -24   70.43    3.68
  -1   3  24   85.00    3.72
   1   3 -23  302.60   13.26
  -1  -3  23  281.46   12.94
  -1   3  23  336.03   13.24
   1  -3 -23  305.48   13.37
   1  -3 -23  311.05   13.37
   1   3 -23  336.11   13.45
   1   3 -22    9.25    1.49
  -1   3  22    9.25    1.39
  -1  -3  22    8.13    1.19
   1   3 -22   11.20    1.41
   1  -3 -22   10.34    1.56
   1  -3 -22   10.69    1.50
   1   3 -22   11.05    1.48
   1   3 -21  125.03    6.31
   1  -3 -21  119.56    6.47
   1   3 -21  125.15    6.34
   1  -3 -21  123.80    6.41
   1   3 -21  124.17    6.42
  -1   3  21  124.83    6.22
   1   3 -20  109.37    5.59
   1  -3 -20  108.75    5.76
   1   3 -20  108.94    5.72
   1  -3 -20   92.86    5.03
  -1   3  20  106.56    5.46
   1  -3 -19    5.26    1.60
   1   3 -19    2.15    1.27
   1  -3 -19    4.73    1.19
   1   3 -19    2.61    1.44
  -1   3  19    4.98    1.59
   1   3 -19    8.63    1.45
   1   3 -18  163.56    8.06
   1  -3 -18  166.25    8.42
   1   3 -18  168.40    8.34
   1   3 -18  145.10    7.97
   1  -3 -17   13.05    2.16
   1   3 -17   15.40    1.90
   1   3 -17   14.37    2.15
   1   3 -16   32.80    2.70
   1   3 -16   33.87    2.98
   1  -3 -16   33.91    3.06
   1   3 -16   35.76    3.02
  -1   3  16   31.71    6.70
   1   3 -15  118.04    6.17
   1   3 -15  107.72    6.09
   1   3 -15  114.66    6.34
   1  -3 -15  122.52    6.57
   1   3 -15  121.67    6.39
  -1   3  15  118.84   12.52
   1   3 -14  365.29   15.28
   1   3 -14  325.60   15.26
   1   3 -14  342.93   15.45
   1   3 -14  346.98   19.80
   1  -3 -14  338.35   15.56
  -1   3  14  362.42   23.42
   1   3 -13  226.48    9.80
   1   3 -13  196.56    9.82
   1   3 -13  207.45   13.47
   1  -3 -13  203.13   10.01
  -1   3  13  211.68   16.85
   1   3 -13  211.20    9.95
   1   3 -12    2.25    1.26
   1  -3 -12    5.17    1.45
   1   3 -12    3.00    0.95
   1   3 -12    3.85    1.18
   1   3 -12    1.27    2.06
  -1   3  12    4.01    4.22
   1  -3 -11    9.82    1.62
   1   3 -11   10.41    1.30
   1   3 -11   10.42    1.53
   1   3 -11    9.16    2.73
  -1   3  11   10.40    4.56
   1   3 -11    7.66    1.50
   1   3 -10  869.40   35.26
   1   3 -10  904.76   35.08
   1   3 -10  954.49   39.04
   1  -3 -10  878.69   35.38
   1   3  -9  609.37   26.21
   1   3  -9  636.28   26.03
   1  -3  -9  667.37   30.51
   1  -3  -9  617.99   26.30
   1   3  -9  643.58   29.25
  -1   3   9  703.03   33.74
  -1   3   8 2418.90  105.01
   1  -3  -8 2700.47  107.02
   1   3  -8 2538.21  102.95
   1   3  -8 2523.90  106.35
  -1   3   7  399.43   19.83
  -1   3   7  475.76   24.22
   1  -3  -7  439.57   21.00
   1   3  -7  403.92   21.14
  -1   3   6  797.28   36.99
  -1   3   6  922.15   40.60
   1  -3  -6  863.91   37.50
   1   3  -6  846.74   38.63
  -1   3   5 1051.94   46.44
  -1   3   5 1193.37   49.36
   1  -3  -5 1049.07   46.09
   1   3  -5 1074.53   47.95
   1   3  -4 2121.02   86.09
  -1   3   4 1984.01   85.98
  -1   3   4 2207.25   88.25
   1  -3  -4 2037.32   85.14
   1   3  -4 2042.03   87.62
  -1   3   3 1823.69   77.74
   1   3  -3 1888.59   77.76
  -1   3   3 1932.23   79.24
   1   3  -3 1839.92   75.87
   1  -3  -3 1847.63   76.32
   1   3  -3 1876.15   79.39
   1   3  -2 2306.86   90.01
  -1   3   2 2040.59   89.27
  -1   3   2 2181.21   91.19
  -1   3   2 2436.15   92.82
  -1   3   1  412.75   18.97
   1   3  -1  477.13   20.66
  -1   3   1  432.70   20.91
  -1   3   1  474.25   22.21
   1   3   0   35.53    4.07
  -1   3   0   30.00    2.48
   1   3   0   33.69    1.92
  -1   3   0   35.89    3.57
   1   3   0   35.39    3.67
  -1   3   0   38.74    3.97
  -1   3   0   34.70    4.38
   1   3   0   33.30    4.80
   1   3   1  980.54   40.68
   1   3   1  828.93   36.96
  -1   3  -1  993.41   38.93
  -1   3  -1  948.12   37.68
   1   3   1  933.10   39.57
   1   3   1  956.63   41.42
  -1   3  -2  773.07   32.79
   1   3   2  791.65   36.01
  -1   3  -2  819.33   33.50
   1   3   2  747.09   34.30
   1   3   2  762.18   36.24
  -1   3  -3  167.48    9.86
   1   3   3  166.26    9.56
   1   3   3  162.84   10.93
   1   3   4  801.87   36.14
  -1   3  -4  838.16   36.75
   1   3   4  852.97   38.25
   1   3   5  155.92   11.94
  -1   3  -5  152.39    9.42
   1   3   5  167.45   10.97
  -1   3  -6   83.17    6.17
   1   3   6   69.71    8.45
  -1  -3  -6   71.97    6.33
   1   3   6   72.59    7.02
  -1   3  -7  158.84    9.56
   1   3   7  155.29   12.91
  -1  -3  -7  166.08   10.67
   1   3   7  165.93   10.76
  -1   3  -8  307.60   14.83
   1   3   8  309.73   16.07
   1   3   8  293.12   19.61
  -1   3  -8  294.18   12.92
  -1   3  -8  279.43   12.63
  -1  -3  -8  288.46   16.44
  -1  -3  -9   26.52    4.75
  -1   3  -9   34.63    1.98
  -1   3  -9   26.94    2.19
  -1   3  -9   26.49    2.43
   1   3   9   23.98    6.44
  -1  -3  -9   22.18    2.25
  -1  -3 -10  309.75   14.52
  -1   3 -10  343.65   14.68
  -1   3 -10  345.34   14.29
  -1  -3 -10  321.76   18.99
   1   3  10  354.43   22.46
  -1   3 -10  345.25   14.90
  -1  -3 -10  324.50   14.74
  -1  -3 -11  328.67   19.36
  -1   3 -11  329.25   13.94
  -1   3 -11  310.82   14.30
   1   3  11  372.67   23.24
  -1   3 -11  322.30   14.58
  -1  -3 -11  317.86   14.44
  -1   3 -12  228.55   10.17
  -1   3 -12  227.10   10.63
  -1  -3 -12  226.36   15.49
   1   3  12  256.26   19.02
  -1  -3 -12  217.82   10.69
  -1   3 -13  323.61   14.47
  -1  -3 -13  321.52   19.96
  -1   3 -13  330.13   13.96
  -1  -3 -13  300.13   14.13
  -1  -3 -13  311.74   14.48
   1   3  13  320.26   23.07
  -1   3 -14  386.41   16.23
  -1  -3 -14  347.17   16.36
  -1   3 -14  385.97   16.77
  -1   3 -14  392.67   21.21
  -1  -3 -14  378.68   16.78
   1   3  14  405.13   26.67
  -1   3 -14  352.90   16.25
  -1   3 -15  134.10    6.33
  -1  -3 -15  114.02    6.37
  -1   3 -15  124.43    6.78
  -1  -3 -15  116.59    6.69
  -1   3 -15  119.81   10.22
   1   3  15  112.61   13.21
   1   3  15  117.13    6.31
  -1   3 -15  113.36    6.19
  -1  -3 -16    1.97    1.41
  -1   3 -16    1.84    1.16
  -1   3 -16    0.78    1.59
  -1  -3 -16    1.25    1.65
   1   3  16    5.21    4.94
   1   3  16    0.73    1.38
  -1   3 -17  753.04   30.90
  -1  -3 -17  684.52   30.89
  -1  -3 -17  744.49   31.39
   1   3  17  773.77   41.48
   1   3  17  744.47   30.97
  -1  -3 -18    9.12    1.65
  -1  -3 -18   12.71    2.16
  -1   3 -18   12.36    1.72
  -1   3 -18    9.72    1.89
   1   3  18   12.52    2.05
  -1   3 -19  130.88    6.32
  -1  -3 -19  109.19    6.11
  -1  -3 -19  131.29    6.78
  -1   3 -19  119.45    6.51
   1   3  19  117.60    6.32
  -1   3 -20  228.25   10.40
  -1  -3 -20  224.99   10.75
  -1   3 -20  226.60   10.68
   1  -3  20  216.54   10.12
   1   3  20  243.07   10.57
  -1  -3 -21    2.18    0.90
  -1   3 -21    2.82    1.10
   1   3  21    2.95    1.28
   1  -3  21    1.23    0.85
  -1  -3 -21    1.36    1.15
  -1   3 -21    3.47    0.96
  -1   3 -22   -0.36    0.89
   1  -3  22    0.35    0.64
   1   3  22    0.81    1.00
  -1  -3 -22   -0.18    0.95
  -1  -3 -22   -0.47    0.97
  -1   3 -23   13.75    1.39
  -1  -3 -23   16.03    1.48
  -1  -3 -23   13.99    1.43
   1   3  23   17.47    1.41
   1   3  24   29.19    1.66
  -1   3 -24   26.53    1.72
   1   4 -23   17.17    1.31
   1   4 -23   11.79    1.21
  -1   4  23   14.90    1.16
   1  -4 -23   13.52    1.27
   1  -4 -23   13.49    1.35
   1   4 -22  424.55   17.54
  -1   4  22  420.73   17.36
   1  -4 -22  402.86   17.60
   1  -4 -22  404.52   17.74
   1   4 -21   24.99    2.12
  -1   4  21   25.33    1.97
   1  -4 -21   27.12    2.21
   1   4 -21   24.52    2.15
   1   4 -20   28.83    2.37
  -1   4  20   24.85    2.17
   1   4 -20   24.04    2.17
   1  -4 -20   28.75    2.46
   1   4 -20   31.28    2.44
   1   4 -19  105.11    5.57
   1   4 -19  109.86    5.64
  -1   4  19  112.65    5.50
   1   4 -19   89.52    5.44
   1  -4 -19   99.32    5.69
   1   4 -19  101.48    5.61
   1   4 -18  344.63   15.01
   1   4 -18  335.76   14.97
   1   4 -18  316.65   14.99
  -1   4  18  338.36   14.81
   1  -4 -18  329.50   15.23
   1   4 -18  339.70   15.10
   1   4 -17   15.64    1.98
   1   4 -17   19.33    2.17
   1   4 -17   18.83    2.33
  -1   4  17   17.71    1.98
   1   4 -17   16.82    2.00
   1  -4 -17   18.69    2.37
   1   4 -17   15.94    2.06
   1   4 -16  149.37    7.34
   1   4 -16  134.13    7.26
  -1   4  16  140.88    7.16
   1   4 -16  144.46    7.56
   1  -4 -16  139.31    7.60
  -1   4  16  149.22   14.12
   1   4 -16  151.47    7.50
   1   4 -15    1.84    1.48
   1   4 -15    1.87    1.57
  -1   4  15    1.86    1.28
   1   4 -15    1.90    1.23
   1  -4 -15    0.74    1.45
  -1   4  15   -0.94    4.46
   1   4 -15    0.76    1.29
   1   4 -14  270.91   11.87
   1   4 -14  248.23   11.96
   1   4 -14  253.36   12.13
  -1   4  14  249.65   11.64
   1  -4 -14  267.55   12.24
   1   4 -14  254.53   11.87
  -1   4  14  289.84   20.72
   1   4 -13    4.64    1.51
   1   4 -13    3.79    1.12
   1  -4 -13    2.58    1.51
  -1   4  13   -0.93    4.08
   1   4 -13    3.46    1.19
   1   4 -12   57.49    3.40
   1   4 -12   57.23    3.74
   1  -4 -12   52.45    3.66
   1   4 -12   58.07    3.44
  -1   4  12   67.89    9.44
   1   4 -11   28.87    2.94
   1   4 -11   42.58    2.65
   1   4 -11   37.19    2.91
   1  -4 -11   33.27    2.81
  -1   4  11   48.16    8.45
   1   4 -11   36.27    2.57
   1   4 -10    0.66    0.79
   1  -4 -10   -0.11    1.06
   1   4 -10    0.58    0.78
  -1   4  10    0.79    3.91
   1   4 -10    0.68    1.35
   1   4  -9   44.49    2.57
   1  -4  -9   36.98    2.80
   1   4  -9   43.13    2.56
  -1   4   9   35.08    6.55
   1   4  -9   30.10    2.95
   1   4  -8   42.11    2.52
  -1   4   8   45.75    4.90
   1  -4  -8   47.99    2.95
   1   4  -8   45.52    2.61
  -1   4   7   52.18    5.50
  -1   4   7   55.97    7.59
   1   4  -7   53.81    2.89
   1   4  -7   44.56    3.48
   1   4  -7   41.45    6.19
  -1   4   6  446.81   22.82
  -1   4   6  410.04   19.50
   1   4  -6  444.73   21.63
  -1   4   5   13.65    3.72
   1   4  -5   11.00    4.54
  -1   4   4 1199.40   54.40
  -1   4   4 1337.23   56.89
   1   4  -4 1319.96   58.87
  -1   4   3 1259.50   54.14
   1   4  -3 1304.55   54.27
  -1   4   3 1314.28   56.74
   1   4  -3 1353.58   56.79
   1   4  -3 1275.48   58.46
  -1   4   2  155.43    8.33
  -1   4   2  154.98   10.82
   1   4  -2  174.68    9.41
  -1   4   2  148.24   10.52
   1   4  -1  599.15   26.85
  -1   4   1  584.23   27.27
  -1   4   1  568.14   24.71
  -1   4   1  547.43   27.47
   1   4  -1  543.78   29.10
  -1   4   1  565.77   28.79
   1   4   0  687.61   30.72
  -1   4   0  726.10   30.16
  -1   4   0  691.97   27.85
   1   4   0  605.35   26.61
  -1   4   0  671.99   30.94
   1   4   0  643.13   30.57
  -1   4   0  714.47   32.56
   1   4   0  656.80   32.65
   1   4   1  113.49    5.49
  -1   4  -1  108.19    6.20
   1   4   1  118.42    9.26
  -1   4  -1  117.24    7.61
   1   4   1  112.86    8.52
   1   4   1  103.48    9.61
   1   4   2  178.32   12.15
  -1   4  -2  160.47    9.32
  -1   4  -2  181.53    8.74
   1   4   2  162.82    8.05
   1   4   2  168.00   10.84
   1   4   2  163.77   12.41
   1   4   3    1.72    2.87
  -1   4  -3    4.20    3.49
   1   4   3    1.84    1.41
   1   4   3    1.52    3.88
  -1  -4  -3    2.91    2.19
   1   4   3    2.61    4.15
  -1   4  -4   20.34    4.39
   1   4   4   17.39    3.82
  -1  -4  -4   18.04    3.16
   1   4   4   20.43    5.30
  -1   4  -5   46.05    5.63
  -1  -4  -5   52.69    5.13
   1   4   5   51.38    6.84
  -1   4  -6    0.76    2.84
   1   4   6    0.67    4.58
  -1  -4  -6    0.34    2.53
  -1   4  -6    0.86    1.51
   1   4   6   -1.57    4.00
  -1   4  -7    0.37    2.53
  -1   4  -7   -0.09    1.21
   1   4   7    1.45    4.50
  -1  -4  -7    2.32    2.65
   1   4   7    1.02    3.13
  -1   4  -7    1.64    1.52
  -1   4  -8    7.87    2.89
  -1   4  -8    4.13    1.58
   1   4   8    3.94    4.82
  -1   4  -8    4.73    1.42
  -1   4  -8    6.32    1.12
  -1  -4  -8    1.30    2.50
  -1   4  -8    5.93    0.91
  -1   4  -9  116.41    5.92
   1   4   9   92.14   11.09
  -1   4  -9  110.74    5.31
  -1   4  -9  111.45    5.56
  -1  -4  -9  101.05    8.96
  -1   4 -10 1414.53   57.69
  -1   4 -10 1431.64   58.04
  -1  -4 -10 1424.96   63.64
  -1  -4 -10 1402.22   58.33
   1   4  10 1461.95   68.42
  -1  -4 -11   21.98    4.97
  -1   4 -11   34.88    2.69
  -1   4 -11   37.61    2.40
  -1   4 -11   38.14    2.78
   1   4  11   28.71    2.39
  -1   4 -11   33.98    2.69
  -1  -4 -11   32.88    2.87
   1   4  11   26.39    7.74
  -1  -4 -12 1300.08   58.93
  -1   4 -12 1276.08   52.00
  -1   4 -12 1308.65   52.46
  -1   4 -12 1225.11   52.56
  -1   4 -12 1245.93   52.26
   1   4  12 1353.24   64.25
  -1  -4 -12 1272.66   52.71
   1   4  12 1270.49   52.12
  -1   4 -12 1285.48   52.41
   1   4  13  154.81    7.64
  -1   4 -13  158.52    7.90
  -1   4 -13  165.31    7.59
  -1   4 -13  148.62    7.68
  -1  -4 -13  163.26    8.29
   1   4  13  149.13   15.63
  -1   4 -14   17.03    2.19
   1   4  14   20.42    2.15
   1   4  14   14.18    6.22
  -1   4 -14   20.46    1.99
  -1  -4 -14   20.47    2.56
  -1   4 -15  121.64    6.50
   1   4  15  122.27    6.42
  -1  -4 -15  113.76    6.85
  -1   4 -15  125.09    6.56
   1   4  15  113.90   13.76
  -1   4 -15  132.05    6.36
   1   4  16 1113.67   46.25
  -1   4 -16 1074.74   46.27
  -1  -4 -16 1136.47   46.87
  -1   4 -16 1117.76   46.47
   1   4  16 1165.08   58.12
  -1   4 -16 1146.81   46.19
   1   4  17    7.44    1.59
  -1   4 -17    5.04    1.43
   1   4  17    5.94    4.35
  -1   4 -17    4.71    1.49
  -1   4 -17    5.68    1.35
  -1  -4 -17    8.20    2.07
   1   4  18  513.33   21.18
  -1  -4 -18  481.90   21.59
  -1   4 -18  506.48   21.39
  -1   4 -18  469.77   20.96
  -1   4 -19   13.81    1.59
  -1  -4 -19   14.37    2.04
  -1   4 -19   17.44    1.95
   1   4  19   16.10    1.86
  -1  -4 -20   12.17    1.77
  -1   4 -20   15.48    1.73
   1   4  20   15.46    1.73
  -1  -4 -21    6.48    1.31
  -1   4 -21    6.68    1.21
   1   4  21    7.65    1.24
   1   4  22   29.42    1.82
  -1  -4 -22   22.42    1.97
  -1   4 -22   25.38    1.89
  -1  -4 -22   22.81    1.90
  -1   4 -22   23.46    1.84
   1   4  23    7.20    0.84
  -1   4 -23    8.02    0.99
  -1   4 -23    8.89    1.03
   1   5 -22    4.24    0.85
   1  -5 -22    3.76    0.82
   1  -5 -22    3.69    0.97
   1  -5 -21   83.64    4.33
   1   5 -21   88.95    4.30
   1  -5 -21   78.23    4.45
   1   5 -20    8.39    1.31
   1  -5 -20    7.39    1.46
   1  -5 -20    6.84    1.31
   1   5 -20    5.10    1.14
  -1   5  20    4.82    0.97
   1   5 -19   38.00    2.86
  -1   5  19   40.01    2.56
   1   5 -19   40.99    2.84
   1  -5 -19   43.78    3.17
   1  -5 -19   38.66    2.91
   1   5 -19   39.96    2.75
   1   5 -18   31.11    2.45
   1   5 -18   21.64    2.13
   1   5 -18   26.08    2.27
   1  -5 -18   29.30    2.57
  -1   5  18   25.35    2.12
   1   5 -18   27.12    2.57
   1   5 -17   54.97    3.50
   1   5 -17   47.63    3.43
   1   5 -17   53.47    3.44
   1  -5 -17   46.88    3.58
  -1   5  17   47.60    3.15
   1   5 -17   59.26    3.86
   1   5 -16   12.30    1.94
   1   5 -16   12.26    1.82
   1  -5 -16   17.19    2.19
   1   5 -16   11.89    2.10
  -1   5  16   15.77    1.77
   1   5 -16   12.17    1.72
   1   5 -15    0.68    1.39
   1   5 -15    2.66    1.39
   1  -5 -15    2.63    1.51
   1   5 -15    0.91    1.08
  -1   5  15    0.92    3.56
   1   5 -15    1.05    1.62
  -1   5  15    0.19    1.06
   1   5 -14  210.51    9.58
  -1   5  14  214.74   17.61
   1  -5 -14  204.49    9.99
  -1   5  14  200.40    9.33
   1   5 -14  194.22    9.98
   1   5 -14  196.80    9.88
   1   5 -14  203.89    9.62
  -1   5  13  481.36   29.27
   1   5 -13  449.60   19.74
   1   5 -13  461.59   20.26
   1   5 -13  480.52   19.90
   1  -5 -13  453.59   20.23
   1   5 -13  475.49   20.41
  -1   5  13  443.18   19.55
   1  -5 -12    2.71    1.59
   1   5 -12    4.81    1.58
   1   5 -12    6.43    2.10
   1   5 -12    3.72    1.31
   1   5 -12    3.60    1.68
  -1   5  12    2.86    4.18
   1   5 -12    4.69    1.19
   1   5 -12    3.58    1.73
  -1   5  12    3.62    1.03
   1  -5 -11    5.80    1.63
   1   5 -11    9.87    2.03
   1   5 -11    6.47    1.70
  -1   5  11    6.08    1.63
   1   5 -11    5.94    2.05
   1   5 -11    7.00    1.52
   1   5 -11    7.75    1.41
   1   5 -11    7.79    1.89
   1   5 -11    6.00    1.19
  -1   5  11   10.02    5.16
  -1   5  11    6.73    1.20
   1   5 -11    4.26    1.64
   1   5 -10    3.27    1.46
  -1   5  10    1.86    1.36
   1   5 -10    2.99    1.71
   1   5 -10    4.93    1.66
   1   5 -10    2.66    1.86
   1   5 -10    3.16    1.12
   1   5 -10    4.28    1.57
   1   5 -10    4.42    1.35
   1  -5 -10    7.52    1.55
   1   5 -10    2.60    0.92
  -1   5  10    4.32    4.28
   1   5  -9   16.33    1.50
  -1   5   9   16.69    5.42
   1   5  -9   16.17    2.16
  -1   5   9   14.32    2.08
   1   5  -9   15.63    2.24
   1   5  -9   15.13    1.86
   1   5  -9   13.68    1.53
   1   5  -9   16.85    2.02
   1   5  -9   16.50    2.07
   1  -5  -9   16.86    1.94
   1   5  -9   12.52    2.45
   1   5  -8  191.25   11.29
   1   5  -8  237.01   11.57
  -1   5   8  232.19   14.46
   1   5  -8  262.17   11.23
   1   5  -8  238.78   10.98
   1   5  -8  235.18   10.40
  -1   5   8  282.90   18.46
   1   5  -8  244.58   11.01
   1   5  -8  258.86   11.19
  -1   5   7  976.98   42.89
   1   5  -7  813.32   33.24
  -1   5   7  816.96   36.37
  -1   5   7  866.30   38.62
   1   5  -7  719.13   34.37
   1   5  -7  868.55   34.80
  -1   5   6  113.32    7.75
  -1   5   6  123.43    9.70
   1   5  -6  135.34   11.25
   1   5  -6  129.87    6.96
   1   5  -6  109.20    6.59
  -1   5   5  922.12   38.91
  -1   5   5 1016.03   42.33
   1   5  -5  976.54   37.97
   1   5  -5  958.43   44.26
  -1   5   4  321.02   15.84
  -1   5   4  329.73   18.78
   1   5  -4  336.57   20.75
   1   5  -4  330.25   15.37
  -1   5   3  290.07   13.75
   1   5  -3  296.44   14.29
  -1   5   3  331.12   17.73
  -1   5   3  304.83   17.27
   1   5  -3  287.58   16.95
   1   5  -3  295.22   18.84
   1   5  -3  289.38   13.45
  -1   5   2   10.88    3.76
   1   5  -2    7.32    2.42
  -1   5   2    6.70    1.90
  -1   5   2    5.34    3.52
   1   5  -2    7.52    2.15
  -1   5   2    8.60    2.40
   1   5  -2    6.45    2.36
   1   5  -1  563.40   25.89
  -1   5   1  559.51   23.61
  -1   5   1  608.01   26.95
  -1   5   1  547.40   27.49
   1   5  -1  457.32   22.92
   1   5  -1  497.56   28.78
  -1   5   1  573.28   23.66
  -1   5   0   21.30    4.02
   1   5   0   15.70    3.84
  -1   5   0   19.61    2.40
  -1   5   0   15.30    4.67
   1   5   0   13.58    4.28
   1   5   0   16.62    5.95
   1   5   0   17.45    2.65
   1   5   0   22.38    3.02
  -1   5   0   17.66    2.84
  -1   5  -1  606.85   25.22
   1   5   1  614.54   29.19
  -1   5  -1  635.08   27.37
   1   5   1  600.86   29.04
   1   5   1  575.19   31.08
   1   5   1  512.68   24.56
   1   5   1  570.47   25.24
   1   5   2  254.12   14.96
   1   5   2  203.32   10.22
   1   5   2  253.62   15.63
  -1   5  -2  263.32   13.03
  -1  -5  -2  210.36   11.25
   1   5   2  230.00   11.42
   1   5   2  241.26   16.69
  -1   5  -2  252.34   11.39
   1   5   3  966.42   42.98
  -1   5  -3  984.39   43.62
   1   5   3  876.22   38.44
   1   5   3  996.97   44.95
  -1  -5  -3  848.35   39.62
   1   5   3 1004.23   45.82
   1   5   3  970.22   39.24
  -1   5  -4  499.32   25.78
   1   5   4  457.75   21.53
   1   5   4  551.80   28.05
  -1  -5  -4  454.25   22.76
   1   5   4  553.91   28.32
   1   5   4  513.21   21.94
  -1   5  -5   82.21    8.10
   1   5   5   74.07    5.35
   1   5   5   92.07    9.55
  -1  -5  -5   75.46    6.36
   1   5   5   82.93    5.43
   1   5   5   83.26    9.28
  -1   5  -6    5.53    2.95
   1   5   6    6.67    4.02
   1   5   6    8.26    2.14
  -1   5  -6    3.86    1.09
  -1  -5  -6    6.52    2.60
   1   5   7  118.01    6.78
  -1   5  -7  117.33    5.98
  -1   5  -7  113.62    9.39
  -1  -5  -7  108.33    8.57
  -1   5  -8    8.11    3.05
  -1   5  -8    6.72    1.82
  -1   5  -8    7.88    1.59
  -1   5  -8    7.43    1.28
  -1   5  -8    7.47    1.51
  -1   5  -8   10.02    1.58
  -1  -5  -8   12.67    3.35
   1   5   8    3.52    3.65
  -1   5  -9  244.15   11.62
  -1   5  -9  235.78   11.44
   1   5   9  231.90   11.09
   1   5   9  211.62   10.47
  -1   5  -9  270.89   11.30
  -1   5  -9  242.50   11.09
  -1   5  -9  251.98   10.81
  -1   5  -9  239.48   11.10
  -1  -5  -9  235.32   15.10
  -1   5  -9  239.58   10.47
   1   5   9  280.95   20.03
  -1  -5 -10  217.90   14.16
  -1   5 -10  191.54    9.89
  -1   5 -10  204.17    9.81
   1   5  10  190.74    8.97
  -1   5 -10  190.25    9.47
  -1   5 -10  200.78    9.49
  -1   5 -10  200.20    9.19
  -1  -5 -10  205.70    9.70
  -1   5 -10  194.57    8.92
   1   5  10  228.72   18.12
  -1  -5 -11  704.19   37.02
  -1   5 -11  734.42   31.97
  -1   5 -11  745.57   32.28
   1   5  11  704.82   31.30
  -1   5 -11  773.85   31.95
  -1   5 -11  760.78   31.83
  -1   5 -11  800.84   31.65
  -1  -5 -11  775.33   32.16
  -1   5 -11  757.58   31.34
  -1   5 -12    3.47    1.65
   1   5  12    1.04    1.02
  -1   5 -12    3.20    1.47
  -1   5 -12    3.96    1.35
  -1   5 -12    1.37    1.34
  -1  -5 -12    1.34    1.67
   1   5  12    6.52    5.02
  -1   5 -12    2.59    1.02
  -1   5 -13   27.90    2.86
  -1   5 -13   27.05    2.51
  -1   5 -13   30.64    2.69
   1   5  13   33.09    8.05
  -1   5 -13   25.40    2.31
  -1  -5 -13   29.10    2.92
   1   5  13   28.13    2.37
  -1   5 -13   28.54    2.74
  -1   5 -14    1.43    1.41
  -1   5 -14    2.06    1.41
  -1  -5 -14    0.16    1.54
  -1   5 -14    0.43    1.03
   1   5  14    2.20    4.54
   1   5  14    0.10    1.14
  -1   5 -14    1.22    1.38
  -1   5 -15  167.12    8.10
  -1   5 -15  146.17    7.85
  -1   5 -15  165.26    7.93
   1   5  15  156.50   15.90
  -1  -5 -15  158.89    8.46
   1   5  15  173.87    7.91
  -1   5 -15  162.65    8.17
  -1   5 -16    1.19    1.36
  -1  -5 -16    3.19    1.60
  -1   5 -16    3.30    1.18
  -1   5 -16    4.49    1.48
   1   5  16    2.82    1.24
  -1   5 -17  474.40   19.30
  -1   5 -17  459.37   19.09
  -1  -5 -17  434.37   19.53
   1   5  17  439.31   18.90
  -1   5 -17  403.50   18.99
  -1   5 -18   96.30    5.24
  -1   5 -18   96.95    5.06
  -1  -5 -18   95.64    5.49
   1   5  18   92.09    4.92
  -1   5 -19  138.01    6.71
  -1   5 -19  139.39    6.54
  -1  -5 -19  128.76    6.84
   1   5  19  133.72    6.42
  -1   5 -20   26.94    2.12
  -1   5 -20   21.81    1.97
  -1  -5 -20   25.66    2.17
   1   5  20   28.44    1.92
   1   5  21   45.20    2.43
  -1   5 -21   41.68    2.57
  -1  -5 -21   44.14    2.72
  -1  -5 -21   42.06    2.79
  -1   5 -21   45.06    2.68
  -1   5 -22    0.52    0.65
  -1   5 -22    0.86    0.67
   1  -6 -21   62.91    3.35
   1   6 -20   12.58    1.29
   1  -6 -20   14.11    1.34
   1  -6 -20   14.47    1.52
   1   6 -19   84.49    4.15
   1  -6 -19   77.55    4.39
   1  -6 -19   74.61    4.16
   1   6 -19   76.02    4.24
   1   6 -18  102.03    5.28
   1   6 -18  119.47    5.45
   1  -6 -18  104.33    5.65
   1  -6 -18  100.57    5.43
   1   6 -18   99.51    5.54
   1   6 -17    0.31    1.11
   1   6 -17    1.05    1.13
   1   6 -17    0.81    0.97
   1   6 -17    0.37    1.38
   1  -6 -17    1.26    1.05
   1   6 -16    0.82    1.15
   1   6 -16    0.36    1.25
   1   6 -16    1.41    1.07
   1  -6 -16   -0.13    1.20
   1   6 -16    1.66    1.58
  -1   6  16    2.24    0.86
   1   6 -15  131.72    6.86
   1   6 -15  125.61    6.48
  -1   6  15  127.78    6.07
   1   6 -15  131.49    7.01
   1  -6 -15  132.29    6.82
   1   6 -15  120.22    6.25
   1   6 -14   23.35    2.20
   1   6 -14   28.73    2.98
  -1   6  14   26.00    2.02
   1   6 -14   30.72    2.88
   1   6 -14   28.45    2.44
   1  -6 -14   31.29    2.79
  -1   6  14   32.20    6.94
   1   6 -13  341.08   15.70
   1   6 -13  383.58   16.56
   1   6 -13  380.97   16.70
   1   6 -13  364.99   16.49
   1   6 -13  370.60   16.02
   1  -6 -13  366.89   16.38
  -1   6  13  444.65   26.14
  -1   6  13  308.28   19.23
   1   6 -12    1.63    1.12
   1   6 -12    3.90    1.76
  -1   6  12    1.29    1.52
   1   6 -12    1.39    1.73
   1   6 -12    1.80    1.25
   1   6 -12    1.48    1.62
   1  -6 -12    0.82    1.37
  -1   6  12   -0.42    2.15
  -1   6  12    6.65    4.39
   1   6 -11   52.54    3.92
   1   6 -11   47.07    3.13
   1   6 -11   57.11    4.17
   1   6 -11   54.62    4.23
  -1   6  11   44.12    3.77
   1   6 -11   51.12    3.34
   1   6 -11   57.29    3.81
   1   6 -11   53.95    3.87
   1  -6 -11   53.58    3.70
  -1   6  11   54.72    8.86
  -1   6  11   42.22    5.34
   1   6 -10  444.93   19.26
   1   6 -10  379.65   18.79
   1   6 -10  481.66   19.73
   1   6 -10  455.67   19.54
  -1   6  10  417.74   19.22
   1   6 -10  399.33   19.84
   1   6 -10  425.13   18.52
   1   6 -10  452.89   19.24
   1   6 -10  449.28   19.11
   1  -6 -10  434.15   18.96
  -1   6  10  390.24   21.62
  -1   6  10  490.38   28.20
   1   6  -9  226.18   10.53
   1   6  -9  194.88   10.20
   1   6  -9  213.52   10.21
   1   6  -9  227.64   10.93
   1   6  -9  228.78   10.84
  -1   6   9  207.36   10.56
   1   6  -9  193.00   11.02
   1   6  -9  220.51   10.32
   1   6  -9  213.33    9.80
   1   6  -9  220.79   10.45
   1  -6  -9  216.71   10.19
  -1   6   9  196.98   12.54
  -1   6   9  251.99   18.03
   1   6  -8  118.36    6.41
   1   6  -8  116.37    6.29
   1   6  -8  112.94    6.24
  -1   6   8  114.16    6.56
  -1   6   8  102.49    6.08
   1   6  -8  121.65    6.86
   1   6  -8  103.22    6.12
   1   6  -8  117.74    6.62
   1   6  -8  103.82    7.03
   1   6  -8  123.46    6.30
   1   6  -8  119.59    5.79
   1   6  -8  132.92    6.54
   1  -6  -8  118.25    6.10
  -1   6   8   94.74    7.74
  -1   6   8  119.80   12.12
  -1   6   7  153.67   11.96
   1   6  -7  157.86    8.02
   1   6  -7  150.56    8.00
   1   6  -7  175.47    8.80
   1   6  -7  155.33    8.40
  -1   6   7  161.31    8.40
   1   6  -7  156.86    8.09
  -1   6   7  151.23    7.98
   1   6  -7  142.85    8.72
   1   6  -7  158.25    7.45
   1   6  -7  159.99    7.98
   1   6  -7  169.14    8.15
   1   6  -7  172.56    8.13
   1   6  -7  164.03    8.09
  -1   6   7  150.13    9.68
  -1   6   6   15.81    4.22
   1   6  -6   20.98    2.23
  -1   6   6   16.76    2.44
   1   6  -6   21.97    2.76
   1   6  -6   21.13    2.48
  -1   6   6   18.56    2.33
   1   6  -6   19.10    2.34
   1   6  -6   18.32    2.72
   1   6  -6   16.82    2.87
   1   6  -6   19.89    2.24
   1   6  -6   18.76    1.75
   1   6  -6   16.96    2.05
   1   6  -6   21.46    2.18
   1   6  -6   21.64    2.24
  -1   6   6   16.96    2.80
  -1   6   5   48.91    6.63
   1   6  -5   42.28    3.12
   1   6  -5   37.12    3.45
  -1   6   5   36.95    3.35
   1   6  -5   41.95    3.35
   1   6  -5   36.52    3.10
   1   6  -5   42.23    3.33
   1   6  -5   41.35    3.96
   1   6  -5   43.13    2.99
   1   6  -5   39.93    3.02
  -1   6   5   36.17    6.23
  -1   6   5   37.01    3.89
   1   6  -4    8.39    1.87
   1   6  -4   15.47    2.11
  -1   6   4   10.60    2.10
   1   6  -4   11.44    2.67
   1   6  -4   11.37    4.91
   1   6  -4   10.03    1.71
  -1   6   4   12.57    1.61
  -1   6   4   17.56    4.40
  -1   6   4   11.29    4.12
  -1   6   4   10.39    2.14
  -1   6   3  232.39   11.02
  -1   6   3  278.11   17.09
   1   6  -3  248.65   11.47
  -1   6   3  253.55   10.87
   1   6  -3  241.28   11.88
   1   6  -3  257.47   11.67
   1   6  -3  234.62   11.62
   1   6  -3  245.32   11.64
  -1   6   3  252.26   11.79
   1   6  -3  225.14   12.03
   1   6  -3  260.29   18.60
   1   6  -3  264.43   12.71
   1   6  -3  235.86   10.90
   1   6  -3  249.76   11.31
   1   6  -3  247.29   11.34
   1   6  -3  244.23   13.43
  -1   6   3  269.29   16.58
  -1   6   3  240.04   12.35
  -1   6   2   26.58    5.44
   1   6  -2   30.88    3.09
  -1   6   2   28.44    2.87
   1   6  -2   31.11    2.79
   1   6  -2   30.96    2.86
   1   6  -2   31.06    2.83
  -1   6   2   28.71    2.01
   1   6  -2   26.64    3.13
   1   6  -2   29.43    2.44
   1   6  -2   29.94    2.26
   1   6  -2   33.98    2.57
   1   6  -2   29.36    2.55
  -1   6   2   36.88    5.47
  -1   6   2   31.56    3.18
   1   6  -2   32.80    4.18
   1   6  -1    2.41    1.46
   1   6  -1    2.15    1.72
   1   6  -1    4.89    1.67
   1   6  -1    4.95    4.51
   1   6  -1    4.68    2.05
  -1   6   1    4.87    0.93
  -1   6   1    4.99    3.59
  -1   6   1    6.98    2.93
   1   6  -1    8.10    2.84
   1   6   0   56.24    3.91
  -1   6   0   46.44    2.82
   1   6   0   54.63    8.60
   1   6   0   60.17    4.82
  -1   6   0   57.56    3.33
  -1   6   0   57.20    7.37
   1   6   0   61.13    6.43
  -1   6   0   64.52    6.17
  -1   6  -1   33.13    2.34
  -1   6  -1   33.80    2.65
   1   6   1   27.84    3.46
   1   6   1   22.42    6.06
  -1   6  -1   28.82    3.06
   1   6   1   27.67    2.73
  -1   6  -1   23.31    2.60
   1   6   1   32.20    2.98
   1   6   1   29.34    5.10
  -1   6  -1   26.96    4.07
  -1   6  -2  467.28   19.77
   1   6   2  462.81   21.42
   1   6   2  462.30   27.92
   1   6   2  487.50   20.60
   1   6   2  444.61   20.33
  -1   6  -2  444.66   20.46
  -1   6  -2  475.82   20.85
   1   6   2  521.32   26.37
  -1   6  -3  403.21   22.65
  -1   6  -3  352.23   16.86
   1   6   3  373.61   16.88
   1   6   3  358.45   16.69
   1   6   3  387.35   24.28
   1   6   3  383.49   17.83
  -1   6  -3  376.37   16.35
  -1   6  -3  370.21   16.14
  -1   6  -3  385.20   16.51
  -1   6  -3  367.37   16.52
  -1   6  -3  386.95   16.45
   1   6   3  425.27   23.15
  -1   6  -4  147.53   12.10
   1   6   4  149.96    7.75
   1   6   4  137.79    7.49
  -1   6  -4  140.82    7.81
   1   6   4  152.02    8.57
   1   6   4  147.99   13.49
  -1   6  -4  145.09    7.36
  -1   6  -4  146.61    7.24
  -1   6  -4  144.15    7.05
  -1   6  -4  150.39    7.35
  -1   6  -4  152.24    7.48
   1   6   4  173.76   13.56
  -1   6  -5   15.95    4.66
   1   6   5   14.79    2.10
   1   6   5   15.91    2.22
  -1   6  -5   15.84    2.60
  -1   6  -5   18.76    2.20
   1   6   5   19.31    2.07
   1   6   5   18.20    3.03
  -1   6  -5   17.84    2.06
  -1   6  -5   16.74    1.99
  -1   6  -5   16.54    2.08
   1   6   5   17.81    5.29
  -1   6  -6    4.56    1.06
  -1   6  -6    4.22    1.21
  -1   6  -6    2.52    3.26
   1   6   6    2.20    1.35
  -1   6  -6    4.23    1.70
  -1   6  -6    5.17    1.95
  -1   6  -6    5.24    1.99
  -1   6  -6    3.00    1.36
   1   6   6    5.32    1.73
   1   6   6    0.84    2.15
  -1   6  -6    4.57    1.51
  -1   6  -6    4.50    1.17
   1   6   6    0.84    3.59
   1   6   6    3.44    1.11
  -1   6  -6    5.37    1.64
   1   6   7    5.02    1.81
   1   6   7    5.54    1.57
  -1   6  -7    8.79    2.19
  -1   6  -7    6.63    2.03
  -1   6  -7    8.29    1.84
  -1   6  -7    8.72    1.75
   1   6   7    6.40    1.25
  -1   6  -7    6.74    1.31
  -1   6  -7    8.64    1.74
  -1   6  -7    9.28    1.49
  -1   6  -7    7.66    1.26
   1   6   7    8.91    5.13
  -1   6  -8    3.65    1.59
  -1   6  -8    5.82    1.33
  -1   6  -8    5.20    1.54
  -1   6  -8    6.65    1.77
  -1   6  -8    3.40    1.89
   1   6   8    6.02    1.82
  -1   6  -8    2.68    1.97
  -1   6  -8    4.27    1.54
  -1   6  -8    4.43    1.18
  -1   6  -9  769.85   32.48
  -1   6  -9  791.52   32.92
  -1   6  -9  803.02   32.98
  -1   6  -9  799.54   33.07
   1   6   9  729.52   32.92
  -1   6  -9  780.25   32.84
  -1   6  -9  798.03   33.55
  -1   6  -9  808.68   33.63
  -1   6  -9  755.87   32.30
  -1   6 -10  374.53   16.18
  -1   6 -10  395.54   17.28
  -1   6 -10  385.10   17.36
   1   6  10  362.92   16.69
   1   6  10  342.59   15.87
  -1   6 -10  384.98   16.88
  -1   6 -10  394.70   16.41
  -1   6 -10  387.50   16.78
  -1  -6 -10  358.99   16.77
   1   6  10  372.22   25.66
  -1   6 -11  110.16    5.96
  -1   6 -11  120.62    6.82
  -1   6 -11  117.87    6.93
   1   6  11  115.01    5.75
  -1   6 -11  117.20    6.57
  -1   6 -11  122.53    6.21
  -1   6 -11  113.66    6.38
  -1  -6 -11  124.89    6.67
   1   6  11  131.20   14.11
  -1   6 -12   39.55    2.82
  -1   6 -12   38.75    3.39
  -1   6 -12   37.90    3.49
   1   6  12   31.81    2.48
  -1   6 -12   35.32    3.25
  -1   6 -12   40.18    3.03
  -1   6 -12   38.15    3.10
  -1  -6 -12   35.50    3.18
   1   6  12   30.84    7.59
  -1   6 -13  120.82    6.28
  -1   6 -13  133.28    7.07
   1   6  13  110.14    5.93
  -1   6 -13  124.75    6.76
  -1   6 -13  129.47    6.51
  -1   6 -13  126.14    6.61
  -1  -6 -13  127.45    6.92
   1   6  13  116.73   13.53
  -1   6 -14   26.53    2.37
  -1   6 -14   24.36    2.63
  -1   6 -14   28.00    2.49
  -1   6 -14   23.23    2.46
   1   6  14   30.86    7.20
  -1  -6 -14   28.53    2.87
  -1   6 -14   24.81    2.59
   1   6  14   23.17    2.04
  -1   6 -15  321.79   13.82
  -1   6 -15  299.31   13.69
   1   6  15  299.04   13.30
  -1   6 -15  307.02   13.94
  -1  -6 -15  315.87   14.21
  -1   6 -15  298.48   13.56
  -1   6 -16  190.77    8.94
  -1   6 -16  206.85    9.19
  -1   6 -16  184.44    9.17
   1   6  16  190.78    8.71
  -1  -6 -16  199.22    9.48
  -1   6 -16  182.68    8.91
  -1   6 -17   14.96    1.76
   1   6  17    9.23    1.28
  -1   6 -17   11.33    1.62
  -1   6 -17   11.71    1.64
  -1  -6 -17   14.54    1.92
   1   6  18  245.48   11.31
  -1  -6 -18  267.90   11.99
  -1   6 -18  262.47   11.60
  -1   6 -19  102.63    5.19
  -1  -6 -19  115.87    5.56
  -1  -6 -19  107.12    5.58
  -1   6 -19  113.44    5.42
  -1  -6 -20    0.55    0.85
  -1  -6 -20    1.13    0.80
  -1   6 -20    1.12    0.75
  -1   6 -20    0.80    0.81
  -1   6 -21   32.30    1.73
   1   7 -20   77.48    3.69
  -1   7  19    8.85    1.07
   1  -7 -19    7.10    1.10
   1   7 -19    9.37    1.17
  -1   7  18   17.13    1.67
   1  -7 -18   15.88    1.45
   1  -7 -18   15.80    1.59
   1   7 -18   17.30    1.51
   1   7 -17    6.83    1.32
   1  -7 -17    6.06    1.24
   1  -7 -17    8.29    1.22
   1   7 -17    6.23    1.45
   1   7 -16   13.64    1.75
   1  -7 -16   12.27    1.65
   1  -7 -16   11.39    1.49
   1   7 -16   12.17    1.87
   1   7 -15   19.31    2.10
   1   7 -15   18.28    2.24
   1  -7 -15   12.11    1.76
   1  -7 -15   14.36    1.79
   1   7 -14  194.88    9.46
   1   7 -14  207.56    9.86
   1   7 -14  205.52    9.67
   1  -7 -14  188.48    9.31
   1  -7 -14  191.48    9.36
   1   7 -13   10.36    1.61
   1   7 -13   13.16    2.10
   1   7 -13   11.59    2.26
  -1   7  13    9.16    1.82
   1   7 -13    8.25    2.08
   1  -7 -13    5.96    1.52
   1   7 -12   97.93    5.75
  -1   7  12   82.15    5.35
  -1   7  12   82.28   10.55
   1   7 -12  101.51    5.62
   1  -7 -12   82.79    5.07
   1   7 -12   96.92    5.74
   1   7 -11   53.89    4.36
  -1   7  11   57.83    4.20
   1   7 -11   54.67    4.12
   1  -7 -11   55.89    3.77
   1   7 -11   59.01    4.28
   1   7 -10   72.12    4.81
   1   7 -10   81.20    5.36
   1   7 -10   69.23    5.00
   1   7 -10   59.30    4.37
  -1   7  10   58.16    4.62
   1   7 -10   74.28    4.66
   1   7 -10   69.32    4.69
   1  -7 -10   62.31    4.24
  -1   7  10   62.79    9.26
   1   7  -9  477.35   21.88
  -1   7   9  509.39   22.63
   1   7  -9  535.77   22.89
   1   7  -9  546.21   23.10
   1   7  -9  522.16   22.26
  -1   7   9  482.94   22.00
   1   7  -9  480.15   22.12
   1   7  -9  544.79   22.50
   1   7  -9  525.07   22.31
   1  -7  -9  490.72   21.91
   1   7  -9  512.72   22.45
  -1   7   8  133.85    7.74
   1   7  -8  137.70    7.81
   1   7  -8  151.18    8.37
   1   7  -8  158.02    8.08
   1   7  -8  173.34    8.91
  -1   7   8  158.84    8.41
   1   7  -8  153.60    7.96
   1   7  -8  147.99    7.92
   1   7  -8  154.72    8.03
   1  -7  -8  151.78    7.60
   1   7  -8  154.57    8.11
   1   7  -7    9.39    1.94
   1   7  -7   10.84    1.93
   1   7  -7   12.36    2.08
  -1   7   7    6.71    1.36
  -1   7   7    8.66    2.48
  -1   7   7   13.15    2.24
   1   7  -7   10.28    2.26
   1   7  -7   11.46    2.52
   1   7  -7    3.64    2.45
   1   7  -7   12.48    2.88
  -1   7   7   12.88    5.14
   1   7  -7    9.47    2.18
   1   7  -6   55.28    4.02
   1   7  -6   59.42    4.45
  -1   7   6   50.87    4.09
  -1   7   6   55.66    4.45
   1   7  -6   60.12    4.36
   1   7  -6   64.15    4.96
   1   7  -6   57.89    4.04
   1   7  -6   58.06    4.00
  -1   7   6   50.84    3.43
  -1   7   6   70.89    8.76
   1   7  -6   59.84    4.09
   1   7  -5   24.97    2.67
   1   7  -5   24.96    2.92
  -1   7   5   15.89    2.27
  -1   7   5   18.06    2.65
  -1   7   5   22.64    2.99
  -1   7   5   22.54    2.80
  -1   7   5   23.60    2.02
  -1   7   5   21.96    2.06
  -1   7   5   21.80    5.46
  -1   7   5   25.12    2.16
   1   7  -5   24.61    2.62
  -1   7   4   12.37    4.76
   1   7  -4    4.95    1.77
   1   7  -4    5.73    1.20
  -1   7   4    3.50    1.88
  -1   7   4    5.17    1.97
   1   7  -4    4.33    2.34
   1   7  -4    2.88    1.78
  -1   7   4    3.96    2.11
  -1   7   4    2.98    1.52
   1   7  -4    4.26    1.95
  -1   7   4    5.07    1.15
  -1   7   4    4.89    1.25
   1   7  -4    6.51    1.74
  -1   7   4    5.23    3.45
  -1   7   4    5.58    1.35
   1   7  -3   31.36    2.35
  -1   7   3   24.41    5.87
   1   7  -3   38.39    3.09
   1   7  -3   34.53    3.19
  -1   7   3   30.41    3.26
   1   7  -3   31.65    3.25
  -1   7   3   33.81    3.30
   1   7  -3   31.73    3.26
  -1   7   3   31.02    3.17
  -1   7   3   28.93    2.91
   1   7  -3   33.63    3.59
  -1   7   3   30.10    2.24
   1   7  -3   35.87    4.16
  -1   7   3   32.10    2.60
   1   7  -3   37.50    3.03
   1   7  -3   34.49    2.69
  -1   7   3   35.27    5.73
   1   7  -3   38.11    3.04
  -1   7   3   31.08    2.62
  -1   7   2   84.55    5.16
  -1   7   2   68.86    4.23
  -1   7   2   73.42    9.25
   1   7  -2   80.37    4.18
   1   7  -2   84.07    5.01
   1   7  -2   82.12    5.25
  -1   7   2   73.25    5.25
   1   7  -2   72.08    5.39
  -1   7   2   72.82    5.11
  -1   7   2   75.18    4.92
   1   7  -2   87.83    5.33
  -1   7   2   71.47    4.01
  -1   7   2   80.35    4.51
   1   7  -2   76.27    4.69
   1   7  -2   76.11    4.39
  -1   7   2   77.65    4.71
   1   7  -2   79.01    4.76
   1   7  -2   79.85    7.03
  -1   7   2   87.40    8.53
   1   7  -2   81.58    4.79
  -1   7   2   80.62    4.58
   1   7  -1  358.60   14.86
  -1   7   1  340.71   14.73
  -1   7   1  307.81   13.83
  -1   7   1  301.21   13.98
   1   7  -1  294.92   13.64
  -1   7   1  305.93   20.59
  -1   7   1  305.93   14.60
  -1   7   1  308.29   14.86
  -1   7   1  302.09   14.96
   1   7  -1  298.59   14.94
   1   7  -1  295.60   14.66
   1   7  -1  318.21   14.88
  -1   7   1  322.11   14.33
   1   7  -1  298.05   13.91
  -1   7   1  335.69   14.18
   1   7  -1  320.46   14.30
   1   7  -1  309.99   14.25
  -1   7   1  352.60   19.13
   1   7  -1  336.83   18.09
  -1   7   1  340.56   14.27
   1   7  -1  338.50   14.50
   1   7   0   41.02    2.67
   1   7   0   44.36    3.51
  -1   7   0   42.70    2.89
  -1   7   0   36.68    2.86
  -1   7   0   48.04    3.50
  -1   7   0   37.42    6.94
  -1   7   0   43.06    3.68
  -1   7   0   42.05    3.65
   1   7   0   39.05    3.62
  -1   7   0   39.52    3.86
   1   7   0   39.46    3.78
  -1   7   0   38.54    3.45
   1   7   0   35.75    3.44
   1   7   0   43.22    4.48
   1   7   0   39.47    3.12
   1   7   0   38.45    2.90
  -1   7   0   45.60    3.17
   1   7   0   37.74    3.10
  -1   7   0   42.15    3.24
  -1   7   0   40.12    5.57
   1   7   0   47.05    5.92
  -1   7   0   45.97    3.14
   1   7   0   43.04    3.17
  -1   7  -1    6.42    1.71
   1   7   1    9.80    1.33
  -1   7  -1    7.17    1.36
  -1   7  -1    5.76    1.38
   1   7   1    6.20    2.28
  -1   7  -1    1.00    1.83
   1   7   1    4.00    2.08
  -1   7  -1    4.28    2.11
  -1   7  -1    5.42    2.08
   1   7   1    4.85    1.97
   1   7   1    3.19    1.96
   1   7   1    2.52    2.66
  -1   7  -1    6.19    1.49
  -1   7  -1    6.16    1.73
   1   7   1    6.81    1.68
  -1   7  -1    4.41    1.46
   1   7   1    4.50    1.40
   1   7   1    4.12    1.51
   1   7   1    0.55    2.75
   1   7   1    2.90    1.44
  -1   7  -1    3.93    1.50
  -1   7  -2  244.04   11.03
  -1   7  -2  216.00   10.97
  -1   7  -2  260.34   18.24
  -1   7  -2  255.89   11.71
  -1   7  -2  235.57   12.34
   1   7   2  231.31   11.68
  -1   7  -2  231.97   11.96
   1   7   2  233.63   11.92
   1   7   2  249.12   12.03
  -1   7  -2  241.61   11.95
   1   7   2  252.12   12.15
  -1   7  -2  246.40   12.12
   1   7   2  267.44   13.33
   1   7   2  244.78   11.32
   1   7   2  259.88   11.45
  -1   7  -2  257.75   11.31
  -1   7  -2  261.74   11.50
   1   7   2  265.59   16.92
  -1   7  -2  260.03   11.58
   1   7   2  246.02   11.45
  -1   7  -3  667.92   34.11
  -1   7  -3  554.22   25.22
  -1   7  -3  624.86   25.96
  -1   7  -3  583.48   25.25
   1   7   3  610.48   26.45
   1   7   3  577.50   25.91
  -1   7  -3  578.80   26.37
   1   7   3  585.82   26.19
   1   7   3  584.05   26.16
  -1   7  -3  618.10   26.87
  -1   7  -3  626.47   26.51
  -1   7  -3  581.57   26.17
   1   7   3  642.27   27.66
  -1   7  -3  615.15   25.55
   1   7   3  614.81   25.66
  -1   7  -3  642.05   25.84
   1   7   3  635.77   32.64
   1   7   3  613.45   25.73
  -1   7  -3  621.06   25.87
  -1   7  -4  162.19    8.91
  -1   7  -4  161.49    8.55
   1   7   4  169.12    8.40
   1   7   4  153.24    8.43
   1   7   4  167.01    8.88
   1   7   4  158.58    8.59
  -1   7  -4  181.76    9.00
   1   7   4  164.77    8.11
  -1   7  -4  171.38    8.31
  -1   7  -4  166.16    8.38
   1   7   4  173.89    8.13
  -1   7  -4  161.88    7.97
   1   7   4  151.90   13.39
  -1   7  -4  162.68    8.29
   1   7   4  164.46    8.72
  -1   7  -4  156.87   13.72
  -1   7  -4  158.10    7.75
   1   7   5  361.01   17.30
  -1   7  -5  400.54   17.54
   1   7   5  389.46   17.85
   1   7   5  378.04   17.54
   1   7   5  374.93   17.22
  -1   7  -5  402.08   17.89
  -1   7  -5  391.53   18.29
   1   7   5  405.67   17.12
  -1   7  -5  396.06   17.32
  -1   7  -5  400.40   17.43
   1   7   5  395.30   17.08
  -1   7  -5  384.49   16.97
   1   7   5  426.79   24.85
  -1   7  -5  378.40   17.23
   1   7   5  371.72   17.64
  -1   7  -6   -0.71    1.62
   1   7   6    2.28    1.68
   1   7   6   -0.69    1.93
  -1   7  -6    0.42    2.19
  -1   7  -6    1.02    1.79
  -1   7  -6    1.34    1.50
   1   7   6    0.68    1.11
  -1   7  -6   -0.99    1.67
  -1   7  -6   -0.33    1.25
   1   7   6   -0.85    4.04
  -1   7  -6    0.78    1.43
   1   7   7  165.43    8.51
  -1   7  -7  174.30    9.24
  -1   7  -7  172.99    9.43
   1   7   7  173.65    8.93
  -1   7  -7  173.98    8.87
  -1   7  -7  174.05    8.71
   1   7   7  159.96    8.01
  -1   7  -7  164.20    8.15
  -1   7  -7  182.16    8.69
   1   7   7  158.22   14.87
  -1   7  -7  151.04    7.64
  -1   7  -7  169.04    8.33
   1   7   8 1063.36   46.95
  -1   7  -8 1209.92   48.16
  -1   7  -8 1200.02   47.41
  -1   7  -8 1178.62   47.99
   1   7   8 1149.96   47.49
  -1   7  -8 1163.56   47.37
  -1   7  -8 1206.20   47.31
  -1   7  -8 1175.98   46.82
   1   7   8 1197.13   57.51
  -1   7  -8 1086.79   46.28
  -1   7  -8 1010.69   46.65
  -1   7  -9    3.38    1.19
   1   7   9    3.52    1.84
  -1   7  -9    3.94    2.24
  -1   7  -9    4.17    1.66
  -1   7  -9    3.94    2.18
  -1   7  -9    3.08    1.82
  -1   7  -9    5.30    1.88
  -1   7  -9    4.20    1.77
  -1  -7  -9    1.72    1.48
   1   7   9    2.93    4.63
   1   7  10  354.32   16.35
  -1   7 -10  380.54   17.05
  -1   7 -10  376.23   16.96
  -1   7 -10  341.05   16.33
  -1   7 -10  372.36   16.38
  -1  -7 -10  371.62   16.38
  -1   7 -10  343.28   15.51
   1   7  11   12.41    2.11
  -1   7 -11   15.18    2.62
  -1   7 -11   11.62    2.45
  -1   7 -11   12.38    2.10
  -1   7 -11   13.05    2.09
  -1   7 -11   13.90    1.85
  -1   7 -11   11.75    1.57
  -1  -7 -11    9.94    1.96
  -1   7 -12   20.16    1.97
  -1   7 -12   22.53    2.88
  -1   7 -12   19.80    2.54
  -1   7 -12   25.07    2.27
  -1   7 -12   21.28    2.45
  -1  -7 -12   18.69    2.34
   1   7  12   19.37    6.15
  -1   7 -13   68.64    4.53
  -1   7 -13   58.60    3.64
  -1   7 -13   64.60    4.14
  -1   7 -13   67.59    3.99
  -1  -7 -13   54.94    4.05
  -1   7 -13   70.51    4.37
  -1   7 -14  307.42   13.68
  -1   7 -14  297.17   13.39
  -1   7 -14  322.89   13.35
  -1   7 -14  281.93   12.91
  -1  -7 -14  282.35   13.50
  -1   7 -14  293.96   13.55
  -1   7 -15    1.16    0.96
   1   7  15   -0.12    1.31
  -1  -7 -15    1.67    1.26
  -1   7 -15    2.13    1.23
  -1   7 -15    2.10    1.15
  -1  -7 -16   53.91    3.51
   1   7  16   53.67    3.50
  -1   7 -16   61.62    3.40
  -1   7 -16   52.35    3.23
   1   7  17   12.32    1.48
  -1  -7 -17   13.43    1.59
  -1  -7 -17   14.81    1.66
  -1   7 -17   17.32    1.63
  -1  -7 -18   49.17    2.97
  -1  -7 -18   53.05    3.06
  -1   7 -18   52.83    2.91
  -1   7 -19   11.76    1.11
   1   8 -19    6.49    0.70
  -1   8  18   14.46    1.24
   1   8 -18   19.84    1.39
   1   8 -17   18.35    1.51
   1   8 -17   19.89    1.59
  -1   8  17   18.86    1.67
  -1   8  17   19.57    1.45
   1   8 -16   85.87    4.23
   1   8 -16   74.45    4.09
   1   8 -16   75.38    3.83
  -1   8  16   82.04    4.34
  -1   8  16   78.54    3.96
   1   8 -15  100.20    5.31
   1   8 -15  103.86    5.27
   1   8 -15  103.29    4.95
  -1   8  15  112.88    5.64
  -1   8  15   97.38    5.00
   1   8 -14  122.97    6.42
   1   8 -14  133.02    6.34
  -1   8  14  120.02    5.98
  -1   8  14  125.89    6.62
   1   8 -13   29.39    2.44
   1   8 -13   27.77    2.62
  -1   8  13   25.80    2.10
  -1   8  13   23.89    2.34
   1   8 -13   26.35    2.67
   1   8 -12  384.94   17.03
   1   8 -12  392.59   16.76
  -1   8  12  375.96   16.38
   1   8 -12  366.19   17.08
  -1   8  12  371.24   16.89
   1   8 -12  395.28   17.26
   1   8 -11    4.08    1.80
   1   8 -11    3.31    1.51
  -1   8  11    6.63    1.31
   1   8 -11    3.76    1.88
   1   8 -11    3.60    2.05
  -1   8  11    7.70    1.93
   1   8 -10  283.76   13.44
  -1   8  10  284.16   13.19
  -1   8  10  246.90   12.12
   1   8 -10  284.69   12.64
   1   8 -10  277.19   12.94
   1   8 -10  290.28   13.06
   1   8 -10  286.97   13.18
   1   8 -10  277.21   12.63
   1   8  -9    6.89    1.37
   1   8  -9    4.21    2.03
   1   8  -9    6.87    2.32
  -1   8   9    8.89    2.27
   1   8  -9   12.26    2.91
  -1   8   9    8.46    1.82
  -1   8   9    8.93    1.45
   1   8  -9    7.27    1.77
   1   8  -9    8.24    2.01
   1   8  -9    6.45    1.94
   1   8  -9    5.87    2.12
  -1   8   9   10.89    4.19
   1   8  -8    5.74    1.39
   1   8  -8    3.79    1.99
   1   8  -8    1.42    1.99
  -1   8   8    3.57    1.64
   1   8  -8   -0.94    2.56
  -1   8   8    4.21    2.13
   1   8  -8    5.17    2.27
   1   8  -8    5.58    2.43
  -1   8   8    3.99    1.20
   1   8  -8    3.64    1.87
   1   8  -8    4.04    1.87
   1   8  -8    3.68    1.87
  -1   8   8    0.75    3.11
   1   8  -7   30.17    3.30
   1   8  -7   32.76    3.80
   1   8  -7   29.38    3.57
  -1   8   7   32.58    3.20
  -1   8   7   36.18    3.68
   1   8  -7   27.78    3.20
  -1   8   7   36.32    2.53
  -1   8   7   29.89    2.45
   1   8  -7   35.88    3.24
   1   8  -7   34.28    3.19
   1   8  -7   34.70    2.55
   1   8  -7   34.59    3.18
  -1   8   7   38.59    6.55
  -1   8   6  139.71    8.06
   1   8  -6  158.59    8.37
  -1   8   6  139.61    7.83
   1   8  -6  148.39    8.27
  -1   8   6  151.53    8.48
  -1   8   6  152.38    7.12
   1   8  -6  149.73    7.90
  -1   8   6  148.18    7.29
   1   8  -6  143.64    7.16
   1   8  -6  167.52    8.23
  -1   8   6  151.59   12.91
   1   8  -5    1.49    1.76
   1   8  -5    1.56    1.19
  -1   8   5    1.18    2.14
  -1   8   5    3.26    1.78
  -1   8   5   -0.17    1.87
  -1   8   5    2.84    1.86
   1   8  -5    2.03    1.91
   1   8  -5   -2.88    2.77
  -1   8   5    0.91    0.99
  -1   8   5    1.73    1.28
  -1   8   5    1.05    1.07
  -1   8   5    2.76    2.94
   1   8  -4   -0.17    1.68
   1   8  -4    1.83    1.17
  -1   8   4    0.70    1.83
  -1   8   4    1.10    1.97
  -1   8   4    2.37    2.17
  -1   8   4    0.29    1.64
   1   8  -4    2.64    2.04
   1   8  -4    0.87    2.25
   1   8  -4   -0.38    2.30
  -1   8   4   -0.18    1.95
  -1   8   4    1.26    0.96
  -1   8   4    1.35    1.24
   1   8  -4    0.88    1.65
  -1   8   4   -0.78    1.16
  -1   8   4    1.31    3.03
  -1   8   3  224.77   10.63
   1   8  -3  217.31   10.52
   1   8  -3  194.20    9.38
  -1   8   3  209.81    9.79
   1   8  -3  205.57   10.13
   1   8  -3  196.25   10.08
   1   8  -3  204.69    9.79
   1   8  -3  216.29   10.70
   1   8  -3  192.29   10.61
   1   8  -3  197.92   10.94
  -1   8   3  196.54   10.58
  -1   8   3  215.70   10.94
  -1   8   3  200.14   10.22
  -1   8   3  212.28   10.73
   1   8  -3  204.95   10.73
   1   8  -3  216.93   10.30
  -1   8   3  205.23    9.75
  -1   8   3  199.49   14.75
   1   8  -2  447.45   19.94
   1   8  -2  506.79   21.21
  -1   8   2  501.81   21.17
   1   8  -2  449.20   20.26
   1   8  -2  471.90   20.66
  -1   8   2  487.88   20.44
   1   8  -2  476.74   20.67
   1   8  -2  459.80   21.24
   1   8  -2  451.14   21.51
   1   8  -2  477.51   21.29
  -1   8   2  458.13   21.28
  -1   8   2  447.65   21.31
  -1   8   2  450.62   20.89
   1   8  -2  479.15   20.79
  -1   8   2  484.82   20.44
  -1   8   2  469.32   25.75
   1   8  -1  251.29   11.99
   1   8  -1  273.03   12.16
   1   8  -1  256.63   11.75
  -1   8   1  252.75   11.82
  -1   8   1  240.65   12.38
  -1   8   1  239.91   12.76
  -1   8   1  249.43   12.71
   1   8  -1  250.17   12.89
   1   8  -1  246.50   12.54
   1   8  -1  254.14   12.68
   1   8  -1  274.78   12.24
  -1   8   1  254.57   11.86
   1   8  -1  245.04   11.37
  -1   8   1  276.81   12.54
  -1   8   1  246.42   11.55
   1   8  -1  276.19   12.63
  -1   8   0  390.74   17.38
   1   8   0  407.91   18.37
  -1   8   0  421.37   18.29
   1   8   0  389.76   17.54
  -1   8   0  396.54   17.91
   1   8   0  405.32   17.86
  -1   8   0  404.70   17.74
   1   8   0  399.24   17.82
  -1   8   0  395.90   18.85
   1   8   0  395.64   18.55
  -1   8   0  403.16   18.71
   1   8   0  386.77   18.63
   1   8   0  387.96   18.36
  -1   8   0  398.46   18.39
  -1   8   0  403.95   18.62
  -1   8   0  411.86   17.83
   1   8   0  422.16   18.03
   1   8   0  383.81   21.84
   1   8   1  267.63   12.40
  -1   8  -1  264.48   12.12
  -1   8  -1  241.21   11.26
  -1   8  -1  246.00   11.66
  -1   8  -1  245.75   11.82
  -1   8  -1  250.17   11.56
   1   8   1  252.41   11.75
   1   8   1  252.18   11.67
  -1   8  -1  231.40   12.67
  -1   8  -1  240.28   12.29
   1   8   1  234.48   12.38
   1   8   1  231.45   12.10
   1   8   1  253.54   12.54
   1   8   1  247.07   12.41
  -1   8  -1  246.90   12.42
  -1   8  -1  265.69   11.84
   1   8   1  252.67   11.82
   1   8   1  233.94   15.78
  -1   8  -2   25.75    2.84
  -1   8  -2   22.50    2.34
  -1   8  -2   25.00    2.58
   1   8   2   30.18    2.75
  -1   8  -2   23.98    2.73
  -1   8  -2   24.74    2.66
  -1   8  -2   25.98    3.27
   1   8   2   25.35    3.13
   1   8   2   29.65    3.31
  -1   8  -2   30.89    3.35
  -1   8  -2   26.66    3.58
  -1   8  -2   27.48    3.40
   1   8   2   24.23    3.00
   1   8   2   30.40    3.42
   1   8   2   31.83    2.82
   1   8   2   27.01    5.18
  -1   8  -3  167.16    8.33
  -1   8  -3  169.94    8.91
   1   8   3  174.66    8.68
  -1   8  -3  173.45    8.60
  -1   8  -3  183.95    8.91
   1   8   3  166.88    8.99
  -1   8  -3  172.95    9.88
   1   8   3  165.78    9.18
   1   8   3  183.36    9.55
   1   8   3  170.52    9.27
  -1   8  -3  177.71    9.54
  -1   8  -3  174.29    9.51
  -1   8  -3  185.46    9.41
   1   8   3  184.82    8.78
   1   8   3  193.73   13.99
  -1   8  -4  259.59   11.91
  -1   8  -4  262.76   12.48
   1   8   4  286.66   13.08
  -1   8  -4  260.78   12.17
  -1   8  -4  263.43   12.55
  -1   8  -4  264.96   12.41
   1   8   4  259.75   12.19
   1   8   4  270.73   13.16
  -1   8  -4  250.83   12.72
   1   8   4  259.58   12.51
   1   8   4  251.21   12.63
   1   8   4  256.50   12.81
  -1   8  -4  252.16   13.40
  -1   8  -4  269.98   13.14
  -1   8  -4  276.89   13.28
   1   8   4  288.60   12.36
   1   8   4  260.43   18.07
  -1   8  -5  204.09   10.02
  -1   8  -5  202.12    9.55
   1   8   5  204.47   10.51
  -1   8  -5  214.00   10.29
  -1   8  -5  220.07   10.22
   1   8   5  200.66    9.77
  -1   8  -5  205.09    9.82
  -1   8  -5  214.11   10.90
   1   8   5  206.31   10.68
   1   8   5  187.46   10.03
   1   8   5  207.76   10.46
  -1   8  -5  208.67   10.62
  -1   8  -5  211.85   10.34
   1   8   5  196.29    9.72
   1   8   5  213.05   16.07
  -1   8  -6  113.20    6.07
   1   8   6  126.41    7.12
  -1   8  -6  112.40    6.41
  -1   8  -6  115.80    6.67
   1   8   6  126.49    6.35
  -1   8  -6  121.91    6.65
  -1   8  -6  116.40    6.32
  -1   8  -6  126.27    7.14
   1   8   6  111.86    6.71
   1   8   6  127.38    7.20
  -1   8  -6  119.03    7.57
   1   8   6  117.08    6.20
   1   8   6  119.09   11.89
  -1   8  -7   13.23    1.95
  -1   8  -7   14.04    1.83
   1   8   7   17.98    2.77
  -1   8  -7   12.56    2.63
   1   8   7   13.34    2.52
  -1   8  -7    6.18    2.22
  -1   8  -7   11.82    2.30
   1   8   7    9.16    2.23
  -1   8  -7   11.23    2.81
   1   8   7   12.68    1.79
  -1   8  -7   11.28    2.18
  -1   8  -7   11.78    1.94
   1   8   7    7.26    4.28
   1   8   7   11.43    1.64
  -1   8  -8  113.29    6.78
  -1   8  -8  142.79    6.81
   1   8   8  140.52    7.62
   1   8   8  141.65    7.67
  -1   8  -8  146.71    7.47
   1   8   8  118.01    7.05
  -1   8  -8  151.08    8.26
  -1   8  -8  142.06    7.98
   1   8   8  120.15    6.35
   1   8   8  143.07    6.83
  -1   8  -8  140.21    6.99
  -1   8  -8  141.21    7.39
  -1  -8  -8  140.28    7.11
   1   8   8  148.31   13.40
  -1   8  -9  296.86   13.40
   1   8   9  284.38   13.12
  -1   8  -9  300.53   13.79
  -1   8  -9  303.34   14.52
   1   8   9  271.28   13.39
   1   8   9  307.42   13.98
  -1   8  -9  315.90   14.55
  -1   8  -9  311.50   13.75
  -1  -8  -9  277.57   13.49
   1   8   9  325.88   14.27
   1   8  10   29.63    2.35
  -1   8 -10   31.36    2.87
  -1   8 -10   33.32    2.76
  -1   8 -10   36.87    3.57
  -1   8 -10   39.22    3.55
  -1   8 -10   22.62    2.74
   1   8  10   29.36    2.98
  -1  -8 -10   31.03    2.75
   1   8  10   38.94    3.31
  -1   8 -11    1.95    1.51
  -1   8 -11    1.42    1.32
   1   8  11   -0.26    1.39
  -1   8 -11    2.22    1.90
   1   8  11    2.79    1.64
  -1  -8 -11    2.47    1.26
  -1   8 -12    4.69    1.61
  -1   8 -12    5.99    1.52
  -1   8 -12    2.61    1.75
   1   8  12    5.75    1.67
  -1  -8 -12    2.32    1.30
  -1   8 -13    0.54    1.23
  -1   8 -13    1.25    1.14
  -1   8 -13    0.13    1.69
   1   8  13    4.16    1.49
  -1  -8 -13    3.83    1.26
  -1  -8 -14   14.27    1.69
   1   8  14   14.42    1.93
  -1   8 -14   15.23    1.74
  -1   8 -14   16.41    1.72
   1   8  15    6.35    1.32
  -1  -8 -15    5.25    1.09
  -1   8 -15    9.00    1.34
  -1   8 -15    8.02    1.22
  -1   8 -16    0.60    0.79
   1   8  16    0.29    0.80
  -1  -8 -16    0.47    0.68
  -1   8 -16    0.71    0.76
  -1   8 -17   38.19    2.09
  -1   8 -17   37.73    2.11
  -1   8 -18    1.33    0.58
  -1   8 -18    0.35    0.54
  -1   9  16    1.87    0.71
   1   9 -16    2.40    0.75
  -1   9  15  202.61    9.16
   1   9 -15  197.83    9.00
   1   9 -15  216.27    9.04
  -1   9  14   72.16    4.12
   1   9 -14   75.00    4.01
   1   9 -14   77.66    3.94
  -1   9  13   47.55    3.17
   1   9 -13   45.70    2.97
   1   9 -13   43.74    2.86
   1   9 -12    4.93    1.42
   1   9 -12    3.28    1.17
  -1   9  12    5.26    1.57
   1   9 -12    4.72    0.99
  -1   9  12    4.94    1.32
   1   9 -11  494.93   20.22
   1   9 -11  476.97   20.46
   1   9 -11  439.46   19.72
  -1   9  11  485.06   20.68
   1   9 -11  517.33   20.81
  -1   9  11  458.67   20.40
   1   9 -10   -0.30    1.19
   1   9 -10    1.59    1.45
   1   9 -10    0.07    0.95
  -1   9  10    2.85    1.66
  -1   9  10    0.13    1.44
   1   9 -10    1.18    1.78
   1   9  -9   58.44    4.03
   1   9  -9   55.21    3.37
  -1   9   9   53.78    4.14
   1   9  -9   57.24    4.40
  -1   9   9   53.81    3.75
  -1   9   9   62.07    4.27
   1   9  -8    4.86    1.77
   1   9  -8    3.63    1.60
   1   9  -8    5.30    1.22
  -1   9   8    3.16    1.74
   1   9  -8    3.25    2.04
   1   9  -8    9.71    2.36
  -1   9   8    4.23    1.97
  -1   9   8   -1.68    2.07
   1   9  -7  129.68    6.36
   1   9  -7  126.33    7.01
  -1   9   7  129.06    7.06
   1   9  -7  146.80    7.82
   1   9  -7  117.85    6.96
  -1   9   7  144.14    7.66
   1   9  -7  138.99    7.36
  -1   9   6   -1.46    1.01
   1   9  -6    1.83    1.69
   1   9  -6   -0.51    1.10
  -1   9   6    2.01    1.57
   1   9  -6   -3.88    2.39
  -1   9   6    1.45    1.96
   1   9  -6   -3.96    2.51
  -1   9   6    2.37    1.72
   1   9  -5  188.01    9.31
  -1   9   5  171.18    8.65
   1   9  -5  189.64    9.50
  -1   9   5  192.29    9.63
   1   9  -5  189.42    8.63
  -1   9   5  190.20    9.93
   1   9  -5  190.83   10.25
   1   9  -5  190.14    9.87
  -1   9   5  178.56    9.37
   1   9  -5  202.36   10.10
   1   9  -5  189.41    9.70
  -1   9   5  178.55    9.58
   1   9  -4   11.56    2.10
   1   9  -4   11.70    2.13
   1   9  -4   11.18    1.86
  -1   9   4   12.46    1.71
   1   9  -4   15.05    2.41
  -1   9   4   15.35    2.43
   1   9  -4   12.71    1.62
   1   9  -4   10.44    2.55
   1   9  -4   11.32    2.87
   1   9  -4    9.90    2.69
  -1   9   4   22.28    2.54
  -1   9   4   13.28    2.39
  -1   9   4   11.39    2.39
   1   9  -4    7.76    2.54
  -1   9   4   11.29    2.65
  -1   9   3    8.21    1.60
   1   9  -3    6.83    1.76
   1   9  -3    9.12    1.77
   1   9  -3   10.20    1.95
   1   9  -3    6.87    2.38
  -1   9   3   10.99    2.12
   1   9  -3    8.79    2.77
  -1   9   3    9.77    2.37
   1   9  -3   13.54    2.54
  -1   9   3   13.86    2.55
  -1   9   3   10.06    2.49
   1   9  -3    7.24    1.44
  -1   9   3   11.78    2.24
   1   9  -3   11.48    2.18
  -1   9   2  118.69    6.13
   1   9  -2  109.23    6.27
   1   9  -2  119.55    6.42
   1   9  -2  111.73    6.35
  -1   9   2  113.88    6.93
  -1   9   2  114.10    6.96
   1   9  -2  104.45    6.83
   1   9  -2  115.25    7.17
  -1   9   2  107.35    6.54
  -1   9   2  117.41    6.65
   1   9  -2  118.05    6.75
   1   9  -1  238.90   11.29
   1   9  -1  231.88   11.16
  -1   9   1  223.60   10.94
   1   9  -1  250.23   11.40
   1   9  -1  234.10   11.76
  -1   9   1  218.50   11.49
  -1   9   1  236.71   11.96
   1   9  -1  229.15   12.01
  -1   9   1  225.13   11.95
  -1   9   1  251.05   11.67
   1   9  -1  254.89   11.81
   1   9   0    9.84    2.01
  -1   9   0    7.46    1.72
   1   9   0   12.82    2.00
   1   9   0   12.18    2.72
  -1   9   0    9.78    2.33
  -1   9   0   12.35    2.49
   1   9   0    9.71    2.53
  -1   9   0    9.95    2.77
  -1   9   0    7.83    2.49
   1   9   0   10.39    2.59
  -1   9   0   11.41    2.12
   1   9   0   10.84    2.19
  -1   9  -1   34.81    2.94
   1   9   1   32.68    2.87
   1   9   1   35.50    3.03
   1   9   1   30.80    3.50
   1   9   1   28.30    3.40
  -1   9  -1   34.77    3.57
  -1   9  -1   26.96    3.31
  -1   9  -1   31.22    3.75
   1   9   1   39.95    3.63
   1   9   1   32.94    3.29
  -1   9  -1   34.66    3.17
  -1   9  -2   75.60    4.80
   1   9   2   79.98    4.81
   1   9   2   75.92    4.71
  -1   9  -2   82.96    5.88
   1   9   2   88.15    5.50
   1   9   2   76.32    5.32
  -1   9  -2   83.14    5.42
  -1   9  -2   66.89    5.29
   1   9   2   75.72    5.33
   1   9   2   76.76    5.39
   1   9   2   82.60    5.39
  -1   9  -2   80.18    4.50
  -1   9  -2   82.51    5.08
  -1   9  -3   94.52    5.51
   1   9   3   95.76    5.42
  -1   9  -3   89.69    5.31
   1   9   3   90.43    5.35
   1   9   3   85.90    5.81
   1   9   3  106.98    6.39
  -1   9  -3  102.95    6.40
   1   9   3   94.71    5.98
  -1   9  -3   97.78    6.18
  -1   9  -3  103.26    6.68
  -1   9  -3   95.34    5.96
  -1   9  -3   97.98    5.68
  -1   9  -3   99.98    5.19
  -1   9  -4   38.53    3.15
   1   9   4   37.52    2.99
  -1   9  -4   37.51    2.99
   1   9   4   30.55    2.75
  -1   9  -4   42.19    3.81
   1   9   4   39.05    3.50
  -1   9  -4   36.85    4.07
   1   9   4   37.41    3.63
  -1   9  -4   38.28    3.91
   1   9   4   44.17    3.84
  -1   9  -4   34.38    3.08
  -1   9  -4   38.09    2.82
  -1   9  -5  415.13   17.81
   1   9   5  378.64   17.26
  -1   9  -5  387.04   17.35
  -1   9  -5  393.77   17.59
   1   9   5  390.86   17.20
  -1   9  -5  413.43   18.49
  -1   9  -5  410.21   18.02
   1   9   5  404.65   18.26
  -1   9  -5  411.48   18.21
   1   9   5  383.50   17.94
  -1   9  -5  399.47   17.12
   1   9   5  401.10   18.07
  -1   9  -5  372.54   17.45
   1   9   6   31.53    3.19
  -1   9  -6   31.39    3.13
   1   9   6   18.99    2.80
  -1   9  -6   23.16    2.79
   1   9   6   20.33    2.04
  -1   9  -6   25.55    2.43
  -1   9  -6   26.05    2.65
   1   9   6   27.36    2.35
  -1   9  -6   31.64    2.85
  -1  -9  -6   21.60    2.21
   1   9   6   32.00    3.12
  -1   9  -6   26.84    2.28
  -1   9  -6   22.79    2.38
  -1   9  -7   97.94    5.32
  -1   9  -7   91.29    4.98
   1   9   7   84.10    4.70
  -1   9  -7   92.43    5.28
   1   9   7   90.63    5.56
  -1   9  -7  101.94    6.18
  -1   9  -7   97.44    5.46
   1   9   7   83.73    5.25
  -1   9  -7   85.44    5.03
  -1  -9  -7   69.88    4.62
  -1   9  -7   89.98    4.74
   1   9   7   89.36    5.54
  -1   9  -7   73.40    4.79
  -1   9  -8    3.51    1.65
   1   9   8    2.69    1.07
  -1   9  -8    1.71    1.39
  -1   9  -8    0.35    2.08
   1   9   8    5.23    1.86
  -1   9  -8   -1.75    2.14
  -1   9  -8    4.42    2.39
   1   9   8   10.07    2.11
  -1   9  -8    2.68    1.24
   1   9   8    2.34    1.71
  -1  -9  -8    4.04    1.16
  -1   9  -9    0.10    1.25
  -1   9  -9    0.12    1.40
  -1   9  -9   -1.65    2.08
  -1   9  -9    6.07    2.17
  -1   9  -9   -1.46    1.92
  -1   9  -9    1.62    1.14
   1   9   9    3.09    1.69
  -1  -9  -9    1.67    1.07
  -1   9 -10  142.43    7.46
  -1   9 -10  146.69    6.53
   1   9  10  144.87    7.21
  -1   9 -10  133.97    6.89
  -1   9 -10  139.71    6.68
  -1   9 -11   72.37    4.31
  -1   9 -11   75.66    4.14
   1   9  11   77.18    4.55
  -1   9 -11   73.74    3.95
   1   9  11   69.37    4.31
  -1   9 -11   75.14    4.69
  -1   9 -12    2.12    1.16
  -1   9 -12    0.72    1.03
  -1   9 -12    2.04    0.96
   1   9  12    3.52    1.33
  -1   9 -12    0.11    1.40
  -1   9 -13    0.78    0.92
  -1   9 -13    1.68    0.87
   1   9  13    0.56    1.07
  -1   9 -13    3.47    1.28
  -1   9 -14   11.24    1.19
  -1   9 -14   10.71    1.23
   1   9  15    0.67    0.69
  -1   9 -15    0.44    0.58
  -1   9 -15    0.34    0.64
  -1   9 -16   15.74    1.11
  -1  10  14    8.92    0.91
  -1  10  13    4.24    0.90
  -1  10  12  129.22    6.09
   1  10 -12  126.14    5.84
   1  10 -11    5.73    1.07
  -1  10  11    3.31    1.07
  -1  10  10  150.40    7.26
   1  10 -10  147.85    7.10
  -1  10   9   65.62    3.88
   1  10  -9   57.98    3.67
  -1  10   8   17.50    2.02
  -1  10   8   12.23    1.97
  -1  10   7   32.56    3.00
  -1  10   7   34.17    3.19
   1  10  -6  183.39    9.19
   1  10  -6  217.39    9.61
  -1  10   6  204.09    9.52
   1  10  -6  176.38    9.14
  -1  10   6  209.39    9.75
   1  10  -6  211.51    9.38
  -1  10   6  173.06    9.29
   1  10  -5   49.83    3.54
  -1  10   5   51.97    3.68
   1  10  -5   50.91    3.58
   1  10  -5   63.76    4.38
  -1  10   5   44.80    3.74
   1  10  -5   41.57    3.57
   1  10  -5   63.12    4.15
  -1  10   5   57.03    4.02
   1  10  -4   20.62    2.21
  -1  10   4   18.35    2.28
   1  10  -4   17.48    2.24
  -1  10   4   13.48    2.36
  -1  10   4   17.17    2.58
   1  10  -4   18.91    2.74
   1  10  -4   16.16    2.55
  -1  10   4   18.62    2.33
   1  10  -3  432.91   19.38
  -1  10   3  407.82   18.87
   1  10  -3  445.34   19.66
  -1  10   3  473.29   19.77
   1  10  -3  468.50   19.95
   1  10  -3  474.36   20.02
  -1  10   3  462.70   19.90
   1  10  -3  468.54   19.97
  -1  10   3  429.35   19.64
  -1  10   3  446.54   19.96
   1  10  -2  203.97    9.90
  -1  10   2  195.25    9.50
   1  10  -2  201.53   10.21
  -1  10   2  213.82   10.22
   1  10  -2  240.45   10.67
  -1  10   2  212.39   10.41
  -1  10   2  213.48   10.39
   1  10  -2  210.92   10.51
   1  10  -1  211.10    9.93
  -1  10   1  188.54    9.55
   1  10  -1  223.65   10.42
  -1  10   1  216.09   10.23
  -1  10   1  212.09   10.53
   1  10  -1  211.87   10.60
  -1  10   1  197.68   10.41
  -1  10   1  218.61   10.25
  -1  10   1  219.21   10.54
   1  10   0  192.18    9.78
  -1  10   0  199.69    9.67
  -1  10   0  213.45   10.16
   1  10   0  220.48   10.39
   1  10   0  210.78   10.55
  -1  10   0  218.61   10.70
  -1  10   0  217.29   10.33
  -1  10   0  218.29   10.61
   1  10   1    2.65    1.38
  -1  10  -1    0.94    1.22
   1  10   1    2.10    1.64
  -1  10  -1    2.24    1.43
  -1  10  -1    1.91    2.02
   1  10   1    0.47    2.28
  -1  10  -1    1.03    1.73
   1  10   2    7.20    1.54
  -1  10  -2    9.81    1.62
   1  10   2   12.85    2.12
  -1  10  -2   10.27    1.75
  -1  10  -2   10.75    2.36
  -1  10  -2    8.95    2.13
   1  10   2   10.09    2.38
   1  10   3   23.27    2.20
  -1  10  -3   26.94    2.39
  -1  10  -3   21.34    2.26
  -1  10  -3   26.80    2.90
  -1  10  -3   31.45    3.03
  -1  10  -3   32.70    3.34
  -1  10  -3   18.38    2.70
   1  10   3   26.22    3.00
  -1  10  -4  189.73    9.21
   1  10   4  189.42    9.01
  -1  10  -4  188.02    9.15
  -1  10  -4  225.71   10.38
  -1  10  -4  206.20    9.93
  -1  10  -4  197.58    9.80
  -1  10  -4  192.64    9.57
   1  10   4  194.23    9.60
   1  10   5   10.88    1.46
  -1  10  -5   12.87    2.55
  -1  10  -5    8.10    2.10
  -1  10  -5    5.40    1.73
  -1  10  -5    7.85    2.06
  -1  10  -6   82.58    4.36
   1  10   6   98.95    5.16
   1  10   6   81.48    5.02
  -1  10  -6   78.48    5.19
  -1  10  -6   83.33    5.01
   1  10   7   54.20    3.76
  -1  10  -7   49.10    3.08
  -1  10  -7   53.83    3.62
   1  10   7   45.19    3.73
   1  10   8   31.83    2.65
  -1  10  -8   32.08    2.13
   1  10   8   27.86    2.73
  -1  10  -8   33.78    2.98
   1  10   9    8.05    1.53
  -1  10  -9    5.80    1.03
  -1  10  -9    6.56    1.75
  -1  10 -10   62.70    3.19
   1  10  10   67.34    3.74
  -1  10 -11   51.92    2.73
   1  10  11   54.47    3.17
   1  10  12    7.76    1.13
   1  10  13   41.16    2.30
  -1  11   9    5.68    1.04
  -1  11   8   82.50    4.24
  -1  11   7    1.77    0.90
  -1  11   7   -1.98    1.40
  -1  11   6    0.64    0.98
  -1  11   6   30.99    1.96
  -1  11   5   15.97    1.73
  -1  11   5    8.16    1.80
  -1  11   4  225.84   10.31
  -1  11   4  224.38   10.32
  -1  11   4  219.28   10.54
   1  11  -4  244.62   10.29
   1  11  -3   43.52    2.87
  -1  11   3   44.30    3.02
   1  11  -3   36.66    2.91
  -1  11   3   48.69    3.29
   1  11  -3   53.93    3.33
   1  11  -2  500.02   21.16
   1  11  -2  503.30   21.38
  -1  11   2  506.63   21.37
  -1  11   2  527.37   21.60
   1  11  -2  488.36   21.46
   1  11  -1   29.98    2.14
   1  11  -1   26.65    2.33
  -1  11   1   26.41    2.23
   1  11  -1   29.65    2.64
  -1  11   1   32.17    2.65
  -1  11   1   26.45    2.56
   1  11   0   34.50    2.36
  -1  11   0   30.13    2.45
   1  11   0   37.99    2.75
  -1  11   0   38.27    3.00
  -1  11   0   33.18    2.89
   1  11   0   29.47    2.79
   1  11   1    1.40    0.89
  -1  11  -1   -0.71    1.66
   1  11   2   73.09    4.18
   1  11   2   63.82    4.29
  -1  11  -2   66.79    4.26
  -1  11  -2   60.75    4.05
   1  11   3   80.99    4.68
   1  11   3   79.62    4.87
  -1  11  -3   74.37    4.51
  -1  11  -3   86.89    4.83
   1  11   4    5.73    1.33
   1  11   4   -0.10    1.63
  -1  11  -5   90.32    3.97
   1  11   5   47.30    3.65
   1  11   6   22.61    2.07
   1  11   7    0.53    0.92
   1  11   7   -1.11    1.15
   1  11   8   36.99    2.23
   1  11   8   31.34    2.09
   1  11   9   36.06    2.15
  -2   0  25    0.29    0.61
   2   0 -24    3.20    0.86
  -2   0  24    2.96    0.97
   2   0 -23    1.15    0.91
  -2   0  23    0.35    1.10
   2   0 -22  196.68    9.36
   2   0 -22  196.17    9.25
   2   0 -21   -0.39    1.32
   2   0 -21    0.98    1.21
   2   0 -20   -0.14    1.41
   2   0 -20    0.59    1.17
   2   0 -20    3.07    1.43
   2   0 -19    0.13    1.19
   2   0 -19    0.43    1.36
   2   0 -19   -0.60    2.57
   2   0 -19    0.42    1.41
   2   0 -19    0.75    1.15
   2   0 -18  689.60   29.59
   2   0 -18  653.80   34.79
   2   0 -18  746.75   29.93
   2   0 -18  731.51   29.84
   2   0 -18  646.38   29.45
   2   0 -17    1.26    1.44
   2   0 -17   -0.70    1.41
   2   0 -17   -0.26    1.24
   2   0 -16  229.03   10.69
   2   0 -16  211.58   14.41
   2   0 -16  238.95   10.78
   2   0 -16  204.49   10.42
   2   0 -15    1.05    2.71
   2   0 -15    1.48    2.60
   2   0 -15    1.00    1.32
   2   0 -15    2.10    1.26
   2   0 -15    2.54    1.22
   2   0 -14  278.22   17.34
   2   0 -14  308.45   13.48
   2   0 -14  298.50   17.11
   2   0 -14  299.14   13.44
   2   0 -14  290.50   13.35
   2   0 -13    1.26    1.16
   2   0 -13    1.03    1.08
   2   0 -13    1.85    2.62
   2   0 -13    0.40    2.15
   2   0 -12  954.71   39.47
   2   0 -12  942.68   42.74
   2   0 -12  951.08   39.42
   2   0 -12  985.60   43.81
  -2   0  11   -0.34    2.36
   2   0 -11    1.01    1.06
   2   0 -11    0.41    1.02
  -2   0  10 2920.07  112.55
   2   0 -10 2656.68  109.07
  -2   0   9    3.56    2.70
  -2   0   8  544.33   24.84
  -2   0   7    0.40    1.58
   2   0  -7   -0.33    1.01
  -2   0   6  448.07   20.08
  -2   0   5    1.54    1.31
  -2   0   4 5023.94  202.03
  -2   0   3    0.91    0.82
   2   0  -2  422.80   17.35
  -2   0   1    2.20    0.64
  -2   0   0   45.34    2.44
  -2   0  -1    0.91    0.72
   2   0   2  305.38   14.09
   2   0   3    2.20    1.89
  -2   0  -4   16.85    1.69
  -2   0  -5   -0.27    0.84
   2   0   6  552.34   23.81
  -2   0  -7    0.78    1.58
   2   0   7    1.82    1.12
  -2   0  -8    7.21    3.08
  -2   0  -8    6.32    2.25
  -2   0  -9    1.12    3.18
  -2   0  -9   -0.47    1.93
  -2   0 -10  591.03   28.20
  -2   0 -10  578.40   23.80
  -2   0 -10  564.89   23.93
  -2   0 -10  529.24   25.80
  -2   0 -11    0.55    0.89
  -2   0 -11    3.29    3.26
  -2   0 -11    1.11    1.14
  -2   0 -11    0.81    1.80
  -2   0 -12  970.10   40.85
  -2   0 -12 1031.25   46.11
   2   0  12 1006.61   48.59
  -2   0 -12  975.59   40.73
  -2   0 -12  983.35   40.59
   2   0  13   -0.80    4.11
  -2   0 -13    1.47    1.53
  -2   0 -13    1.14    2.88
  -2   0 -13    1.11    1.08
  -2   0 -14   81.03    5.04
  -2   0 -14   85.22    8.81
  -2   0 -14   86.63    4.83
  -2   0 -15    3.81    2.76
  -2   0 -15    0.13    1.24
  -2   0 -15   -1.09    1.57
  -2   0 -16   14.63    3.99
  -2   0 -16    7.05    1.95
  -2   0 -16   15.29    2.11
  -2   0 -17   -1.84    2.53
  -2   0 -17    2.17    1.79
  -2   0 -17    0.56    1.25
  -2   0 -18    1.25    2.41
  -2   0 -18    0.99    1.68
  -2   0 -18    0.70    1.34
  -2   0 -19    2.24    1.68
  -2   0 -19    0.68    1.25
   2   0  19    1.09    1.42
  -2   0 -20  140.62    7.51
   2   0  20  161.23    7.60
  -2   0 -20  149.12    7.88
   2   0  21   -0.40    1.19
  -2   0 -21   -0.65    1.26
  -2   0 -21    0.78    1.03
   2   0  22   32.16    2.39
  -2   0 -22   29.79    2.44
  -2   0 -22   30.08    2.34
   2   0  23    0.40    0.81
  -2   0 -23    0.08    0.85
  -2   0 -23    0.15    0.75
  -2   0 -24  166.84    7.79
   2   0  24  183.02    7.67
  -2   0 -25    0.07    0.45
   2   1 -25   16.14    1.26
  -2  -1  25   15.94    1.23
  -2   1  25   15.57    1.27
   2  -1 -24   32.74    2.30
   2   1 -24   38.01    2.42
   2   1 -24   38.18    2.36
  -2  -1  24   40.00    2.34
  -2   1  24   37.80    2.34
   2   1 -23   15.37    1.68
   2  -1 -23   14.37    1.63
   2  -1 -23   12.84    1.43
   2   1 -23   15.70    1.66
  -2   1  23   14.09    1.72
   2  -1 -22   57.98    3.59
   2  -1 -22   62.38    3.80
   2   1 -22   61.23    3.77
   2  -1 -22   57.97    3.55
   2  -1 -21  239.59   11.41
   2  -1 -21  254.42   11.65
   2  -1 -21  241.99   11.37
   2   1 -21  257.94   11.63
   2  -1 -20  100.73    5.85
   2  -1 -20  121.08    6.22
   2  -1 -20  107.23    5.83
   2   1 -20  114.30    6.11
   2   1 -20   98.56    5.67
   2  -1 -19   13.50    2.01
   2  -1 -19    9.75    1.93
   2   1 -19    8.51    3.52
   2  -1 -19   10.05    3.59
   2  -1 -19   10.04    1.77
   2   1 -19   10.37    1.99
   2   1 -19   11.32    1.84
   2  -1 -18   69.00    4.27
   2   1 -18   59.98    3.88
   2  -1 -18   49.04    6.88
   2  -1 -18   71.46    4.52
   2   1 -18   68.77    7.74
   2   1 -18   68.99    4.45
   2  -1 -18   69.34    4.28
   2  -1 -18   62.05    4.07
   2   1 -18   62.01    4.22
   2  -1 -17  133.72    6.94
   2   1 -17  128.38    6.63
   2  -1 -17  120.51   10.58
   2  -1 -17  132.37    7.12
   2   1 -17  116.44   10.52
   2   1 -17  140.44    7.17
   2   1 -17  138.15    7.07
   2  -1 -17  122.20    6.73
   2   1 -16   12.98    3.70
   2  -1 -16   14.56    3.81
   2  -1 -16   12.66    2.02
   2   1 -16   13.38    1.73
   2   1 -16   14.74    2.22
   2  -1 -16   11.74    1.93
   2  -1 -16   10.84    1.75
   2   1 -16   13.86    1.97
   2  -1 -15  104.78    5.57
   2  -1 -15   87.60    8.38
   2   1 -15   95.29    8.53
   2  -1 -15   87.62    8.30
   2   1 -15   75.05    8.53
   2   1 -15   95.41    5.52
   2  -1 -15   98.12    5.34
   2   1 -15   91.56    5.30
   2   1 -14  678.87   37.33
   2  -1 -14  816.85   32.89
   2   1 -14  749.45   36.71
   2  -1 -14  770.26   32.63
   2   1 -14  793.55   32.85
   2   1 -14  776.94   32.75
   2   1 -13  443.77   18.99
   2  -1 -13  437.27   18.85
   2   1 -13  416.67   22.22
   2  -1 -13  435.16   18.96
   2   1 -13  390.35   23.06
   2   1 -12   45.88    3.17
   2  -1 -12   49.08    3.11
  -2   1  12   55.00    6.67
   2   1 -12   52.96    5.29
   2  -1 -12   48.91    3.17
   2   1 -12   45.43    5.77
   2   1 -11  971.77   38.58
   2  -1 -11  885.18   38.34
  -2   1  11 1070.93   44.09
   2  -1 -11  940.32   38.49
   2   1 -11  916.88   38.37
   2   1 -11  900.87   42.64
   2   1 -11  985.44   41.70
   2   1 -10  267.69   11.73
   2   1 -10  259.75   11.57
   2   1 -10  263.18   14.04
   2  -1 -10  264.23   11.70
   2   1 -10  270.88   15.43
  -2   1  10  311.23   16.32
   2   1  -9   21.55    3.07
   2   1  -9   21.71    4.24
  -2   1   9   20.54    4.48
  -2  -1   9   20.56    2.36
   2   1  -8  566.65   25.34
   2   1  -8  615.79   26.51
   2   1  -8  641.37   28.08
  -2  -1   8  650.74   25.14
  -2   1   8  664.87   28.66
  -2   1   8  534.15   24.76
   2   1  -7  168.53    9.13
   2   1  -7  185.48    9.37
   2   1  -7  178.94   10.44
  -2   1   7  192.85   10.87
  -2  -1   7  187.79    7.98
  -2   1   7  156.35    8.34
   2   1  -6 1276.37   51.04
   2   1  -6 1376.63   50.56
  -2  -1   6 1159.41   48.64
  -2   1   6 1439.17   52.47
  -2   1   6 1202.21   49.91
  -2   1   5 1278.92   51.66
   2   1  -5 1130.78   50.90
   2   1  -5 1226.32   50.00
   2   1  -4 4589.91  191.82
   2   1  -4 4660.55  193.26
  -2   1   3  140.10    6.25
   2   1  -3  126.99    6.57
   2   1  -3  145.07    7.83
   2   1  -3  142.96    8.22
  -2   1   2  195.06    8.89
  -2   1   2  203.30    9.75
   2   1  -2  214.14   10.00
  -2   1   1   38.70    2.71
  -2  -1   1   33.58    1.74
  -2   1   1   36.06    2.45
   2   1  -1   40.28    3.06
  -2   1   0  297.46   11.89
   2   1   0  302.39   13.70
   2   1   0  305.90   12.38
  -2   1  -1  189.15    9.18
   2   1   1  180.45   10.04
  -2   1  -1  189.83    8.23
  -2   1  -2   11.08    1.96
   2   1   2   13.44    2.83
   2   1   2   16.03    2.54
   2  -1   2   11.54    1.71
  -2   1  -2   13.64    2.09
  -2   1  -2   16.35    1.43
  -2   1  -3 3342.11  139.95
  -2   1  -3 3484.20  140.16
   2  -1   3 3588.90  139.88
   2   1   3 3344.94  140.78
  -2   1  -3 3467.74  139.29
  -2   1  -4    3.86    1.70
  -2   1  -4    4.19    1.66
  -2   1  -4    4.57    1.24
   2   1   4    2.28    2.13
  -2   1  -5 2098.50   86.81
  -2   1  -5 2056.48   85.89
  -2   1  -5 2178.61   86.17
   2   1   5 2092.66   86.96
   2   1   6  507.40   22.58
  -2   1  -6  488.26   21.59
  -2   1  -6  510.49   22.93
  -2   1  -7  249.93   12.92
  -2   1  -7  243.06   11.20
  -2   1  -7  255.99   13.04
   2   1   7  238.64   11.88
  -2   1  -8 1326.59   52.79
  -2   1  -8 1190.57   49.69
  -2  -1  -8 1206.17   49.84
  -2   1  -8 1359.06   53.24
  -2   1  -9  390.15   18.58
  -2  -1  -9  315.61   14.90
  -2  -1  -9  364.08   15.11
  -2   1  -9  354.76   15.21
  -2  -1  -9  350.42   16.56
  -2   1  -9  399.64   18.10
  -2  -1 -10   10.73    1.86
  -2   1 -10   10.85    1.36
  -2  -1 -10   11.00    1.62
  -2   1 -10   12.18    3.43
  -2   1 -10   11.73    1.87
   2   1  10   10.82    5.20
  -2  -1 -10   11.66    1.51
  -2  -1 -10    9.84    2.17
  -2   1 -10    8.57    2.68
  -2   1 -11  792.29   34.91
  -2   1 -11  684.89   30.49
   2   1  11  749.52   38.30
  -2  -1 -11  707.62   30.40
  -2   1 -11  764.23   30.24
  -2  -1 -12  133.12   11.04
  -2   1 -12  140.87    7.30
  -2   1 -12  149.73   10.75
   2   1  12  154.27   13.60
  -2   1 -12  133.84    7.22
  -2  -1 -12  141.37    7.13
  -2   1 -12  152.83    6.97
  -2   1 -13  342.74   15.15
  -2  -1 -13  328.65   20.14
   2   1  13  316.45   22.20
   2  -1  13  321.67   20.92
  -2  -1 -13  320.42   14.79
  -2   1 -13  335.82   14.62
  -2  -1 -14   23.85    5.24
  -2   1 -14   24.68    2.62
  -2  -1 -14   22.34    2.48
   2   1  14   16.07    5.76
  -2   1 -14   21.30    2.18
  -2  -1 -14   19.67    2.20
  -2   1 -15  164.50    8.76
  -2  -1 -15  172.17    8.79
   2   1  15  162.32   15.58
  -2  -1 -15  163.29    8.53
  -2   1 -15  177.03    8.37
  -2   1 -16   29.52    2.64
  -2  -1 -16   26.25    2.75
  -2  -1 -16   27.13    5.22
  -2  -1 -16   28.75    2.95
  -2   1 -16   27.39    2.91
  -2  -1 -17    4.95    3.27
  -2  -1 -17    7.94    2.07
  -2   1 -17   11.14    1.79
  -2  -1 -17    6.82    1.77
  -2   1 -17    7.73    2.02
  -2  -1 -18   23.87    5.02
  -2   1 -18   20.65    2.31
  -2  -1 -18   24.09    2.50
  -2   1 -18   20.97    2.77
  -2  -1 -18   21.19    2.68
   2   1  18   23.97    2.55
  -2  -1 -19   97.24    5.78
  -2   1 -19   98.38    6.00
  -2   1 -19  102.17    5.65
  -2  -1 -19  102.82    6.00
   2   1  19  110.08    5.79
  -2  -1 -20   20.15    2.19
   2   1  20   16.29    2.12
   2  -1  20   14.54    1.91
  -2   1 -20   12.23    2.08
  -2   1 -20   15.33    1.90
  -2  -1 -20   16.52    2.17
   2  -1  21    0.09    1.16
   2   1  21    0.20    1.26
  -2   1 -21    2.47    0.97
  -2  -1 -21    0.12    1.20
  -2  -1 -21    1.16    1.09
   2  -1  22   15.27    1.67
  -2  -1 -22   17.61    1.81
  -2   1 -22   16.50    1.86
  -2   1 -22   15.91    1.67
  -2  -1 -22   19.05    1.87
   2   1  23   36.49    2.30
   2  -1  23   38.09    2.18
  -2  -1 -23   34.39    2.30
  -2  -1 -23   33.89    2.29
  -2   1 -23   35.56    2.43
  -2   1 -24   53.45    2.79
   2  -1  24   44.10    2.42
   2   1  24   54.45    2.64
  -2   1 -24   45.24    2.62
  -2   1 -25    0.55    0.45
  -2   2  25   52.72    2.55
   2   2 -25   49.39    2.50
   2   2 -24   13.75    1.35
   2  -2 -24   14.36    1.39
   2   2 -24   13.61    1.38
  -2   2  24   17.23    1.43
  -2  -2  24   14.84    1.31
   2  -2 -23    5.15    1.12
   2   2 -23    4.85    1.20
   2  -2 -23    4.05    1.05
   2   2 -23    5.82    1.15
   2   2 -23    4.78    1.11
  -2   2  23    6.55    1.20
   2  -2 -22   13.13    1.66
   2   2 -22    8.27    1.47
   2  -2 -22   10.56    1.53
   2   2 -22    8.70    1.50
   2  -2 -22    9.25    1.26
  -2   2  22    9.16    1.56
   2  -2 -21  248.73   11.27
   2   2 -21  254.33   11.25
   2  -2 -21  247.80   11.23
   2  -2 -21  230.84   10.77
   2   2 -21  258.16   11.30
  -2   2  21  269.29   11.21
   2  -2 -20  186.73    9.03
   2   2 -20  185.53    8.93
   2  -2 -20  183.68    8.95
   2   2 -20  181.24    8.95
   2  -2 -20  165.94    8.46
   2   2 -19  279.86   12.39
   2  -2 -19  272.04   12.46
   2   2 -19  278.44   12.47
   2  -2 -19  247.37   11.92
   2   2 -19  242.93   12.10
   2   2 -18   27.60    2.62
   2   2 -18   28.44    5.20
   2  -2 -18   26.97    2.80
   2  -2 -18   23.56    4.84
   2   2 -18   30.28    2.84
   2  -2 -18   32.10    2.57
   2   2 -18   24.00    2.60
   2   2 -17   12.35    1.86
   2  -2 -17   12.02    1.76
   2  -2 -17   14.69    2.06
   2   2 -17   12.31    2.00
   2   2 -17   14.68    3.87
   2  -2 -17    8.04    3.50
   2   2 -17   11.04    1.96
   2   2 -16    0.62    1.26
   2   2 -16    2.94    1.47
   2   2 -16    1.67    2.51
   2  -2 -16    0.57    1.36
   2   2 -16   -0.26    1.23
   2  -2 -16    0.68    1.17
   2   2 -15  288.53   13.38
   2   2 -15  295.28   13.55
   2   2 -15  293.92   17.63
   2  -2 -15  299.88   13.60
   2   2 -15  300.36   13.42
   2  -2 -15  291.95   13.19
   2  -2 -14    0.40    1.04
   2  -2 -14    1.87    1.26
   2   2 -14    0.77    1.11
   2   2 -14    1.52    1.34
   2   2 -14   -0.24    1.17
   2   2 -14   -1.42    2.67
  -2   2  14    0.68    2.71
   2   2 -14    2.76    1.26
   2   2 -13  461.15   19.65
   2  -2 -13  431.49   19.25
   2   2 -13  444.31   19.40
   2   2 -13  423.46   24.61
   2   2 -13  474.40   23.58
   2  -2 -13  454.32   19.64
  -2   2  13  517.39   26.63
   2   2 -13  468.19   19.67
   2  -2 -12  370.51   16.84
   2   2 -12  416.80   17.27
  -2   2  12  441.60   23.63
   2   2 -12  403.14   20.51
   2   2 -12  385.64   22.08
   2  -2 -12  399.49   17.21
   2   2 -11   41.82    2.90
   2  -2 -11   43.62    2.73
  -2   2  11   49.10    6.82
   2  -2 -11   47.18    3.02
   2   2 -11   50.57    5.08
   2   2 -11   34.20    5.70
   2   2 -10    8.43    1.45
   2  -2 -10   10.88    1.50
   2   2 -10   11.97    4.08
   2   2 -10    9.91    2.71
  -2   2  10    5.35    3.81
  -2   2   9  442.89   21.08
   2   2  -9  341.10   16.44
  -2   2   9  343.38   15.68
  -2   2   9  308.51   14.75
   2   2  -9  410.50   17.70
   2   2  -9  370.59   19.25
   2   2  -9  354.13   14.80
   2   2  -8    4.23    2.40
  -2   2   8    7.07    2.01
   2   2  -8    7.89    2.30
   2   2  -8   13.40    4.27
  -2   2   8    6.70    1.57
  -2   2   8    6.72    4.33
   2   2  -7  207.07   11.51
  -2   2   7  192.12   10.31
  -2   2   7  198.01    9.74
   2   2  -7  215.68   10.79
   2   2  -7  194.66   12.10
  -2   2   7  217.43   13.01
   2   2  -6  155.77    9.93
  -2   2   6  161.85    9.01
  -2   2   6  170.58    8.55
   2   2  -6  167.63   10.49
   2   2  -6  171.44    8.99
  -2   2   6  199.61   11.36
  -2   2   5 1049.31   44.23
  -2   2   5 1011.21   44.75
   2   2  -5 1015.98   46.09
   2   2  -4  650.92   30.79
  -2   2   4  652.68   29.43
  -2   2   4  671.69   28.98
   2   2  -4  660.11   30.33
  -2   2   4  755.20   30.98
   2   2  -3 1139.60   49.22
  -2   2   3 1104.51   47.70
   2   2  -3 1107.51   48.32
   2   2  -3 1110.49   45.88
  -2   2   3 1233.02   48.69
  -2   2   3 1147.66   47.31
  -2   2   2  359.19   16.55
  -2   2   2  371.03   16.29
   2   2  -2  361.60   16.90
  -2   2   2  396.03   16.92
   2   2  -2  346.58   15.61
   2   2  -1  253.16   12.06
   2   2  -1  245.32   14.03
   2   2  -1  242.56   12.47
  -2   2   1  245.43   11.68
  -2   2   1  296.03   12.82
  -2   2   1  264.43   12.04
   2   2   0   23.30    2.81
   2   2   0   28.69    4.06
   2   2   0   18.69    3.12
  -2   2   0   23.33    2.16
  -2   2   0   24.96    2.51
   2   2   1  763.38   33.16
  -2   2  -1  728.02   30.35
  -2   2  -1  754.53   31.62
  -2   2  -2  172.94    9.31
  -2   2  -2  165.27    9.05
  -2   2  -2  165.93    9.20
  -2   2  -2  167.13    8.24
   2   2   2  167.63   10.35
   2   2   3 1324.60   55.52
  -2   2  -3 1246.69   53.87
  -2   2  -3 1285.87   53.99
  -2   2  -3 1305.43   54.24
  -2   2  -3 1299.37   52.81
  -2   2  -3 1243.06   52.95
   2   2   4  620.59   28.49
  -2   2  -4  599.98   27.05
  -2   2  -4  605.93   27.42
  -2   2  -4  621.54   26.26
   2   2   4  581.65   29.20
   2   2   5  138.08   10.43
   2   2   5  133.02    9.04
  -2   2  -5  122.77    7.82
  -2   2  -5  140.40    8.61
  -2   2  -5  145.67    7.65
  -2   2  -5  147.63    7.38
   2   2   6  410.93   22.44
   2   2   6  437.66   20.35
  -2   2  -6  403.23   18.92
  -2   2  -6  394.51   19.80
  -2   2  -6  402.39   18.78
  -2   2  -6  406.33   18.56
   2   2   7 1499.05   69.47
   2   2   7 1585.19   66.13
  -2   2  -7 1514.57   64.82
  -2   2  -7 1564.04   66.49
  -2   2  -7 1615.41   65.40
  -2   2  -7 1554.82   65.11
   2   2   8  274.46   18.62
   2   2   8  307.49   14.92
  -2   2  -8  309.29   15.99
  -2   2  -8  281.41   14.73
  -2   2  -8  282.70   14.68
  -2   2  -8  284.88   13.76
   2   2   9  372.74   22.41
  -2  -2  -9  379.69   19.57
  -2  -2  -9  339.05   15.00
  -2   2  -9  344.08   14.99
  -2   2  -9  350.59   17.34
  -2   2  -9  334.79   15.39
  -2  -2 -10  169.46   12.30
  -2  -2 -10  167.99    8.49
  -2   2 -10  180.25    8.50
  -2   2 -10  186.69   11.00
   2   2  10  180.19   14.71
  -2   2 -10  182.48    8.04
  -2  -2 -11   76.88    4.77
  -2  -2 -11   84.13    8.37
  -2   2 -11   92.08    4.98
  -2   2 -11   87.36    5.02
  -2   2 -11   86.04    4.41
  -2  -2 -12  139.21   11.63
  -2   2 -12  144.36    7.48
  -2   2 -12  149.47    7.70
   2   2  12  131.45   13.64
  -2   2 -12  150.33    7.00
  -2  -2 -13  148.54   12.18
   2   2  13  135.67   14.14
  -2   2 -13  146.10    7.04
  -2  -2 -14  582.77   26.45
   2   2  14  636.57   36.67
  -2   2 -14  641.80   26.10
  -2  -2 -15  126.39    7.22
  -2   2 -15  143.92    6.88
   2   2  15  116.33   13.54
  -2  -2 -16  245.20   12.01
  -2   2 -16  259.89   11.58
   2   2  16  250.61   20.47
   2   2  16  243.27   11.63
  -2  -2 -17    0.61    1.58
  -2   2 -17    2.75    1.17
   2   2  17    0.63    1.53
   2   2  18   96.74    5.38
  -2  -2 -18   88.46    5.48
  -2   2 -18   94.94    5.17
  -2  -2 -19  253.87   12.29
  -2   2 -19  269.15   12.05
  -2   2 -19  282.83   12.76
   2  -2  19  249.62   11.84
   2   2  19  270.56   12.22
  -2  -2 -20  114.36    6.21
  -2   2 -20  114.93    5.96
   2   2  20  125.57    6.24
   2  -2  20  114.15    5.86
  -2   2 -21   -0.36    0.86
  -2  -2 -21    0.31    1.00
  -2  -2 -21    2.65    1.20
   2   2  21    1.34    1.27
   2  -2  21    1.81    0.93
  -2   2 -22    0.88    1.10
   2   2  22    0.88    1.04
   2  -2  22    2.79    0.77
  -2  -2 -22   -0.38    0.91
  -2  -2 -22   -0.64    0.95
  -2  -2 -22   -0.41    0.90
  -2   2 -23   21.98    1.76
   2  -2  23   19.17    1.38
   2   2  23   22.98    1.73
  -2  -2 -23   19.44    1.68
  -2  -2 -23   19.56    1.57
  -2   2 -24    8.29    0.96
   2   2  24    6.88    0.89
   2   3 -24    2.69    0.68
  -2  -3  24    1.52    0.50
  -2   3  24    2.53    0.68
   2   3 -23   33.83    2.32
  -2   3  23   41.61    2.39
  -2  -3  23   36.87    2.25
   2  -3 -23   40.03    2.49
   2  -3 -23   35.83    2.43
   2   3 -22    2.31    1.12
  -2   3  22    2.35    1.09
   2  -3 -22    0.31    1.04
   2  -3 -22    1.04    0.98
   2   3 -22    3.16    1.07
   2  -3 -21   46.23    3.28
   2   3 -21   43.13    3.05
   2   3 -21   43.14    3.01
   2  -3 -21   46.42    3.12
   2   3 -21   44.02    3.11
   2   3 -21   36.03    2.80
  -2   3  21   49.54    3.07
   2   3 -20   41.40    3.10
   2  -3 -20   41.08    3.25
   2  -3 -20   39.54    3.07
   2   3 -20   40.76    3.11
  -2   3  20   43.84    3.06
   2   3 -20   34.02    2.94
   2   3 -19  151.59    7.47
   2  -3 -19  147.98    7.51
   2  -3 -19  133.43    6.82
   2   3 -19  151.25    7.56
   2   3 -19  136.56    7.35
   2   3 -18   69.64    4.33
   2  -3 -18   69.50    4.47
   2  -3 -18   61.93    3.83
   2   3 -18   73.49    4.50
   2   3 -17  156.64    7.63
   2   3 -17  132.11    7.35
   2   3 -17  159.47    7.88
   2  -3 -17  150.97    7.77
   2   3 -17  151.97    7.71
   2  -3 -17  135.70    7.04
   2   3 -16  180.24    8.61
   2   3 -16  166.59    8.54
   2   3 -16  171.72    8.77
   2  -3 -16  169.97    8.74
   2   3 -16  171.10    8.67
   2   3 -15    6.13    1.67
   2   3 -15    5.58    1.60
   2  -3 -15    3.77    1.51
   2   3 -15    6.55    1.47
   2   3 -15    9.23    1.78
  -2   3  15    4.72    3.82
   2   3 -14  780.54   32.15
   2   3 -14  746.68   32.32
   2   3 -14  786.14   32.50
   2  -3 -14  747.40   32.36
  -2   3  14  836.41   40.78
   2   3 -14  757.65   32.23
   2   3 -13   21.34    1.93
   2   3 -13   16.91    2.07
   2   3 -13   15.93    2.02
   2  -3 -13   16.83    2.01
  -2   3  13   23.00    5.70
   2   3 -13   15.61    1.85
   2   3 -12   -0.27    1.32
   2   3 -12    0.36    1.11
   2   3 -12    0.12    1.13
   2  -3 -12    1.01    1.15
   2   3 -12    1.61    1.00
  -2   3  12   -0.73    3.31
   2   3 -12    0.71    0.96
   2   3 -11   26.94    2.11
   2  -3 -11   28.96    2.30
  -2   3  11   32.15    6.25
   2   3 -11   26.74    2.11
   2   3 -11   23.92    2.66
   2   3 -10  542.51   22.95
   2  -3 -10  567.93   23.19
   2   3 -10  557.99   22.99
   2   3 -10  488.29   23.64
   2   3  -9  100.43    4.97
  -2   3   9   92.61    6.64
   2  -3  -9  104.66    5.17
   2   3  -9  100.97    4.91
   2   3  -9   87.47    5.68
   2   3  -9  106.77    7.89
  -2   3   8  752.97   35.56
   2   3  -8  794.86   33.19
   2   3  -8  826.42   33.24
   2   3  -8  804.63   37.22
  -2   3   7   10.67    2.90
  -2   3   7   15.76    4.95
   2   3  -7    6.71    3.69
  -2   3   6    3.35    2.60
  -2   3   6    0.40    1.81
  -2   3   6    4.52    3.59
   2   3  -6    2.46    3.34
  -2   3   5    4.52    2.60
  -2   3   5    2.33    1.86
  -2   3   5    4.89    3.24
   2   3  -5    1.68    3.07
  -2   3   4  460.76   21.62
  -2   3   4  451.91   20.83
  -2   3   4  491.11   22.76
   2   3  -4  429.36   19.32
   2   3  -4  452.16   23.23
  -2   3   3   14.51    3.01
  -2   3   3   17.31    2.67
  -2   3   3   10.00    1.94
  -2   3   3   17.72    3.35
   2   3  -3   10.81    1.70
   2   3  -3   14.85    3.86
   2   3  -3   13.36    1.83
  -2   3   2  147.74    9.33
  -2   3   2  157.51    9.05
   2   3  -2  160.06    8.53
  -2   3   2  144.69    7.87
   2   3  -2  147.91    7.77
  -2   3   1  387.61   18.63
  -2   3   1  408.84   18.47
   2   3  -1  366.98   18.14
  -2   3   1  362.75   16.68
   2   3  -1  339.46   19.81
  -2   3   0  295.00   15.55
  -2   3   0  321.89   14.92
   2   3   0  303.51   15.82
  -2   3   0  294.44   13.78
   2   3   0  290.82   17.03
   2   3   1  395.77   17.44
   2   3   1  481.62   21.89
  -2   3  -1  482.40   19.04
  -2   3  -1  491.21   19.83
   2   3   1  409.61   22.22
  -2   3  -2 1191.30   51.84
  -2   3  -2 1217.62   49.98
   2   3   2 1179.22   53.16
   2   3   2 1178.14   53.51
  -2   3  -3  232.23   12.93
  -2   3  -3  237.03   11.48
   2   3   3  228.33   14.33
   2   3   3  231.51   14.32
  -2   3  -4 1217.78   53.00
   2   3   4 1238.64   54.71
  -2   3  -5    6.66    2.89
   2   3   5    5.22    3.68
  -2   3  -6  256.79   13.96
   2   3   6  232.09   17.01
   2   3   6  267.30   15.44
  -2   3  -7 2444.95  103.13
  -2   3  -7 2527.91  102.82
   2   3   7 2450.10  108.23
   2   3   7 2491.45  104.80
  -2   3  -8  153.14    7.52
   2   3   8  172.89   13.96
  -2   3  -8  137.29    9.11
  -2   3  -8  146.31    9.37
  -2   3  -8  161.33    7.28
  -2  -3  -8  140.81   10.74
   2   3   8  159.61   10.62
   2   3   9   12.90    5.75
  -2   3  -9   17.84    2.08
  -2   3  -9   20.72    3.32
  -2  -3  -9   18.21    4.34
  -2   3  -9   19.73    1.48
  -2   3  -9   17.71    1.77
  -2  -3  -9   12.87    1.80
  -2   3  -9   14.88    2.69
  -2  -3 -10   54.65    6.68
  -2  -3 -10   51.95    3.49
  -2   3 -10   56.36    3.02
  -2   3 -10   54.38    3.40
  -2  -3 -10   50.07    3.48
  -2   3 -10   54.92    5.60
  -2   3 -10   55.43    3.70
   2   3  10   56.06    8.62
  -2  -3 -11   44.35    6.40
  -2  -3 -11   48.67    3.45
  -2   3 -11   49.35    2.94
  -2   3 -11   52.38    3.47
  -2   3 -11   57.78    5.74
  -2  -3 -11   56.93    3.65
  -2   3 -11   51.73    3.72
   2   3  11   52.91    8.70
   2   3  11   51.08    3.20
  -2   3 -12   20.08    1.74
  -2  -3 -12   13.35    4.23
  -2   3 -12   21.16    2.25
  -2  -3 -12   20.38    2.33
   2   3  12   19.64    2.02
  -2   3 -13    8.80    1.27
  -2  -3 -13    9.19    1.92
  -2   3 -13    7.54    1.74
  -2  -3 -13    9.58    4.20
   2   3  13   12.83    5.75
   2   3  13   10.13    1.63
  -2   3 -14   39.30    3.26
  -2  -3 -14   38.57    6.82
  -2  -3 -14   34.08    3.07
  -2   3 -14   41.65    2.78
  -2  -3 -14   38.04    3.37
   2   3  14   40.15    3.05
  -2   3 -15  496.01   21.11
  -2  -3 -15  444.04   20.74
  -2   3 -15  500.14   20.43
  -2  -3 -15  468.43   21.05
   2   3  15  474.08   31.19
   2   3  15  462.92   20.57
  -2   3 -16    0.47    1.54
  -2  -3 -16   -0.42    1.41
  -2   3 -16    2.58    1.11
  -2  -3 -16    0.95    1.67
   2   3  16    3.37    5.05
   2   3  16    0.86    1.42
  -2   3 -17  158.24    8.42
  -2  -3 -17  161.24    8.17
  -2   3 -17  143.72    7.62
  -2  -3 -17  164.68    8.47
   2   3  17  162.57   15.99
   2   3  17  169.76    8.06
  -2  -3 -18  190.51    9.51
  -2  -3 -18  177.55    9.10
  -2   3 -18  194.32    8.90
   2  -3  19   65.67    3.64
  -2   3 -19   59.73    3.67
  -2  -3 -19   55.26    3.83
  -2   3 -19   70.95    4.26
   2  -3  20  248.37   11.27
  -2   3 -20  274.28   11.88
  -2   3 -20  284.26   12.06
  -2   3 -20  252.03   11.47
  -2  -3 -20  251.94   11.62
  -2   3 -21  133.43    6.63
  -2  -3 -21  127.77    6.34
  -2   3 -21  145.26    6.78
  -2   3 -22    3.35    1.05
  -2   3 -22    1.60    0.88
  -2  -3 -22    2.57    1.01
  -2   3 -23   30.51    2.02
  -2   3 -23   31.45    2.00
  -2   3 -24    1.98    0.65
   2   4 -23    0.28    0.65
  -2   4  23    1.17    0.57
   2  -4 -23    0.17    0.63
   2  -4 -23    0.75    0.76
   2  -4 -22    1.82    1.00
   2  -4 -22    0.31    0.82
   2   4 -22    1.89    0.93
  -2   4  22    2.52    0.82
  -2  -4  22    1.68    0.69
   2   4 -21    1.69    1.03
   2   4 -21    1.35    1.01
  -2   4  21    2.11    0.98
   2  -4 -21    1.14    0.95
   2   4 -21    2.39    1.05
   2   4 -20   85.33    4.71
   2   4 -20   77.03    4.72
  -2   4  20   96.88    4.68
   2  -4 -20   86.75    4.87
   2   4 -20   85.89    4.83
   2   4 -19  107.43    5.79
   2   4 -19  106.78    5.71
  -2   4  19  111.21    5.61
   2   4 -19  104.95    5.92
   2  -4 -19  108.09    5.90
   2   4 -19  108.35    5.88
   2   4 -18  156.60    7.77
   2   4 -18  159.51    7.72
   2   4 -18  143.95    7.58
   2   4 -18  154.02    7.99
  -2   4  18  159.04    7.57
   2  -4 -18  146.87    7.84
   2   4 -18  158.81    7.84
   2   4 -17    5.00    1.45
   2   4 -17    1.57    1.38
  -2   4  17    4.45    1.40
   2   4 -17    4.18    1.72
   2   4 -17    5.80    1.46
   2  -4 -17    4.97    1.61
   2   4 -17    2.76    1.43
   2   4 -16  310.58   13.64
   2   4 -16  293.20   13.69
   2   4 -16  295.38   13.89
  -2   4  16  284.73   13.27
   2  -4 -16  287.68   13.73
   2   4 -16  317.01   13.71
  -2   4  16  283.08   20.17
   2   4 -15  186.65    8.65
   2  -4 -15  163.68    8.68
  -2   4  15  182.79   15.44
   2   4 -15  170.52    8.55
   2   4 -15  170.05    8.74
   2   4 -14   26.75    2.33
   2   4 -14   23.43    2.59
   2  -4 -14   23.11    2.50
   2   4 -14   22.46    2.30
  -2   4  14   29.71    6.63
   2   4 -13    0.46    1.44
   2   4 -13    2.12    1.42
   2   4 -13    0.28    1.39
   2   4 -13    1.33    1.15
   2  -4 -13    2.85    1.40
   2   4 -13    1.44    1.14
  -2   4  13    0.84    3.79
   2   4 -12  123.03    5.96
   2   4 -12  121.83    6.33
   2   4 -12  123.76    6.35
   2  -4 -12  113.31    6.10
   2   4 -12  116.02    5.89
  -2   4  12  119.50   11.97
   2   4 -11   -0.89    1.55
   2   4 -11    0.25    1.17
   2   4 -11    1.51    1.21
   2   4 -11    0.80    1.02
   2   4 -11    0.66    0.85
   2  -4 -11    0.79    1.19
   2   4 -11   -0.09    0.90
   2   4 -10   26.24    2.07
   2   4 -10   16.24    2.57
   2   4 -10   26.35    2.37
   2   4 -10   27.44    2.45
   2  -4 -10   25.03    2.23
   2   4 -10   26.59    2.04
  -2   4  10   31.28    6.41
   2   4  -9   76.28    3.90
  -2   4   9   88.91    9.42
   2   4  -9   68.07    7.37
   2   4  -9   61.91    4.72
  -2   4   9   56.48    5.88
   2  -4  -9   76.10    4.15
   2   4  -9   77.72    4.03
   2   4  -8    7.65    3.47
   2   4  -8    7.08    2.07
  -2   4   8    4.72    2.64
  -2   4   8    8.85    4.39
   2   4  -8    7.68    1.07
   2   4  -8    9.78    1.25
   2  -4  -8    6.86    1.26
   2   4  -7   16.84    2.51
   2   4  -7   17.43    4.59
  -2   4   7    9.69    3.14
  -2   4   7   13.52    4.57
   2   4  -7   10.53    1.16
   2   4  -7   11.92    1.31
   2  -4  -7   10.75    1.50
  -2   4   6    3.19    4.08
   2   4  -6    4.32    3.62
   2   4  -6    5.58    2.13
  -2   4   6    2.65    2.69
  -2   4   5  182.57   10.61
   2   4  -5  218.68   14.32
   2   4  -5  182.65    9.60
  -2   4   5  201.34   12.32
  -2   4   4   87.28    6.29
  -2   4   4   76.57    8.04
   2   4  -4   74.20    8.88
  -2   4   4   69.19    7.33
   2   4  -3  613.19   26.61
  -2   4   3  586.56   26.64
   2   4  -3  592.83   31.03
  -2   4   3  614.33   29.13
  -2   4   2  596.90   26.20
   2   4  -2  585.71   27.11
  -2   4   2  601.90   28.88
  -2   4   1  499.80   23.79
  -2   4   1  480.77   21.80
   2   4  -1  500.65   23.75
   2   4  -1  473.80   26.38
  -2   4   1  484.88   24.51
   2   4   0 1830.42   78.50
  -2   4   0 1815.00   75.65
  -2   4   0 1942.26   77.33
   2   4   0 1716.19   80.43
  -2   4   0 1829.75   78.64
   2   4   1  249.15   15.13
  -2   4  -1  242.04   12.05
  -2   4  -1  250.43   13.08
   2   4   1  233.64   16.05
   2   4   2  262.56   12.13
   2   4   2  323.18   17.72
  -2   4  -2  308.58   13.83
   2   4   2  334.86   18.80
  -2   4  -2  288.09   16.21
   2   4   3  110.86   10.19
   2   4   3  113.94   10.52
  -2   4  -3  116.91    8.98
   2   4   4  214.30   15.31
   2   4   4  203.19   14.85
  -2   4  -4  228.14   13.67
   2   4   5   98.77    9.56
  -2   4  -5  101.31    8.35
   2   4   6 1193.09   54.21
  -2   4  -6 1201.96   52.30
  -2  -4  -6 1131.96   51.62
   2   4   7   44.56    6.52
  -2   4  -7   39.60    5.18
   2   4   7   39.16    7.47
  -2   4  -7   50.10    3.21
  -2  -4  -7   46.60    5.63
  -2   4  -7   46.53    2.75
   2   4   8  397.18   21.96
  -2   4  -8  445.20   20.89
  -2   4  -8  370.90   16.35
  -2  -4  -8  390.29   16.81
  -2   4  -8  397.22   16.71
  -2  -4  -8  383.48   21.08
   2   4   8  445.97   25.85
  -2   4  -8  409.40   17.20
  -2   4  -9   48.18    5.18
  -2   4  -9   50.92    3.42
   2   4   9   36.46    8.04
  -2  -4  -9   39.41    3.02
  -2   4  -9   49.35    3.00
  -2  -4  -9   37.57    5.78
  -2   4  -9   49.54    2.69
   2   4  10  373.66   16.72
  -2   4 -10  386.22   16.95
  -2  -4 -10  373.26   16.94
  -2  -4 -10  374.36   22.03
  -2   4 -10  415.93   17.03
  -2   4 -10  395.64   16.51
   2   4  10  416.41   26.63
  -2   4 -10  401.25   17.40
  -2  -4 -11   70.60    7.99
  -2  -4 -11   69.26    4.17
  -2   4 -11   68.73    4.11
  -2   4 -11   69.37    3.71
  -2   4 -11   64.87    4.51
   2   4  11   75.56    4.04
  -2   4 -11   61.81    4.00
  -2   4 -11   67.30    4.02
  -2  -4 -11   74.84    4.50
   2   4  11   63.61   10.13
  -2   4 -11   64.85    4.42
  -2   4 -12  496.91   22.94
  -2   4 -12  523.24   22.56
   2   4  12  540.80   22.47
  -2   4 -12  538.12   22.74
  -2  -4 -12  554.75   29.30
  -2   4 -12  515.27   22.14
  -2  -4 -12  546.33   23.11
   2   4  12  553.32   33.58
   2   4  13    7.66    1.57
  -2   4 -13    9.59    1.68
  -2  -4 -13   16.15    5.14
  -2   4 -13    9.63    1.35
  -2   4 -13   11.89    1.83
  -2  -4 -13    9.32    2.06
   2   4  13    9.13    5.67
  -2   4 -14    0.70    1.22
   2   4  14    3.16    1.36
  -2   4 -14    3.08    1.07
  -2  -4 -14    3.58    1.39
  -2  -4 -14    5.89    3.96
  -2  -4 -14    3.80    1.85
  -2   4 -14    0.83    1.35
   2   4  14   -1.17    4.82
   2   4  15  110.75    5.91
  -2  -4 -15   98.12    5.86
  -2   4 -15  124.79    5.76
  -2  -4 -15  105.63    6.35
   2   4  15  102.40   13.52
   2   4  16  708.25   28.67
  -2  -4 -16  623.79   28.53
  -2   4 -16  689.77   28.35
  -2  -4 -16  692.59   29.24
   2   4  16  704.32   40.19
  -2   4 -16  668.71   28.77
  -2   4 -17   29.02    2.35
  -2  -4 -17   35.19    3.19
  -2   4 -17   28.10    2.68
   2   4  18  159.51    7.14
  -2  -4 -18  145.34    7.50
  -2   4 -18  140.59    7.12
   2   4  19  138.92    6.49
  -2   4 -19  129.76    6.55
  -2  -4 -20  110.23    5.90
   2   4  20  111.22    5.59
  -2   4 -20  113.71    5.72
   2   4  21    0.35    0.87
  -2  -4 -21    1.03    0.95
  -2   4 -21    0.72    0.79
  -2   4 -22  241.67   10.76
  -2   4 -22  238.77   10.82
  -2  -4 -22  246.59   10.94
  -2  -4 -22  244.63   10.99
   2   4  22  276.21   10.78
   2   4  23    6.01    0.74
  -2   4 -23    5.56    0.84
   2  -5 -22    6.32    1.08
   2   5 -21   -0.13    0.76
   2  -5 -21    0.73    1.04
   2  -5 -21    2.25    0.84
   2   5 -21    0.20    0.83
   2   5 -20    2.66    1.01
   2  -5 -20    2.54    1.26
   2  -5 -20    3.34    1.04
   2   5 -20    3.02    1.21
   2   5 -19  148.87    6.67
   2   5 -19  122.34    6.43
   2  -5 -19  140.27    7.02
   2  -5 -19  137.59    6.76
   2   5 -19  127.93    6.79
  -2   5  19  133.08    6.29
   2   5 -18    5.13    1.33
   2   5 -18    2.43    1.26
   2  -5 -18    3.33    1.58
   2  -5 -18    1.55    1.29
   2   5 -18    3.76    1.23
   2   5 -18    0.40    1.46
  -2   5  18    2.91    1.00
   2   5 -17   60.00    4.01
   2   5 -17   56.47    3.74
   2   5 -17   63.19    3.90
   2  -5 -17   60.56    4.02
  -2   5  17   65.32    3.63
   2   5 -17   65.27    4.29
   2   5 -16   12.32    2.14
   2   5 -16   13.47    1.89
   2  -5 -16   17.72    2.17
   2   5 -16   10.70    1.70
  -2   5  16   14.33    4.83
  -2   5  16   16.53    1.73
   2   5 -16   12.36    2.27
  -2   5  15  244.93   18.03
   2   5 -15  224.41   10.40
   2   5 -15  222.87   10.78
   2   5 -15  226.34   10.35
   2  -5 -15  225.00   10.69
  -2   5  15  209.02   10.02
   2   5 -15  227.53   10.96
   2   5 -14    7.54    2.18
   2  -5 -14   10.42    1.97
   2   5 -14   11.69    1.70
   2   5 -14   13.23    2.24
  -2   5  14    9.63    5.22
   2   5 -14   14.47    1.79
  -2   5  14   11.76    1.52
   2   5 -14   14.52    2.35
   2   5 -13   31.96    2.51
   2   5 -13   26.13    3.11
   2   5 -13   32.78    3.03
   2   5 -13   27.56    2.41
   2  -5 -13   30.62    2.79
   2   5 -13   34.33    3.06
  -2   5  13   26.88    2.21
   2   5 -12   57.61    3.52
  -2   5  12   62.05    8.92
  -2   5  12   49.96    3.86
   2   5 -12   55.38    3.91
   2   5 -12   46.82    4.27
   2   5 -12   55.69    4.04
   2   5 -12   61.58    3.59
   2  -5 -12   66.26    3.96
  -2   5  12   51.27    3.24
   2   5 -12   60.63    4.18
   2   5 -11   46.49    2.96
  -2   5  11   45.94    7.92
  -2   5  11   40.75    3.38
   2   5 -11   44.69    3.45
   2   5 -11   38.26    3.75
   2   5 -11   46.26    2.99
   2   5 -11   47.19    3.53
   2   5 -11   45.68    3.28
   2  -5 -11   48.41    3.33
   2   5 -11   47.82    3.56
   2   5 -10  155.79    7.67
   2   5 -10  140.02    7.51
  -2   5  10  139.20    7.54
   2   5 -10  142.01    7.54
   2   5 -10  149.16    7.73
   2   5 -10  120.36    7.67
   2   5 -10  144.15    7.56
   2   5 -10  147.50    6.95
   2   5 -10  143.72    7.30
   2  -5 -10  154.94    7.36
   2   5 -10  150.35    6.94
   2   5  -9   65.97    4.09
   2   5  -9   58.06    4.06
  -2   5   9   60.35    6.60
   2   5  -9   56.59    4.07
   2   5  -9   67.10    4.36
  -2   5   9   59.19    4.16
   2   5  -9   53.06    4.26
   2   5  -9   60.52    4.41
   2   5  -9   69.20    4.22
   2   5  -9   69.52    4.02
   2   5  -9   64.90    3.56
   2  -5  -9   67.98    3.91
  -2   5   9   53.08    5.62
   2   5  -9   64.36    3.50
  -2   5   9   68.84    8.94
   2   5  -8   36.04    2.85
   2   5  -8   37.35    2.75
  -2   5   8   22.11    4.38
   2   5  -8   36.17    3.16
   2   5  -8   37.76    3.36
   2   5  -8   28.05    3.01
   2   5  -8   30.60    5.91
   2   5  -8   41.08    3.00
   2   5  -8   33.98    2.62
   2  -5  -8   38.70    2.64
  -2   5   8   50.50    7.28
  -2   5   8   36.47    4.44
   2   5  -8   31.33    2.19
  -2   5   7   21.76    4.38
   2   5  -7   12.76    4.58
   2   5  -7   15.00    2.53
   2   5  -7   21.25    2.76
   2   5  -7   22.67    2.17
   2   5  -7   20.62    2.22
   2  -5  -7   24.32    2.03
  -2   5   7   21.78    5.17
  -2   5   7   27.00    3.69
  -2   5   6    5.22    2.08
  -2   5   6    8.07    3.96
  -2   5   6    1.97    2.64
   2   5  -6    2.81    1.80
   2   5  -6    3.43    3.76
   2   5  -6    3.17    2.07
  -2   5   5  197.65   10.88
  -2   5   5  196.44   13.05
   2   5  -5  185.31   14.63
   2   5  -5  184.85    9.90
  -2   5   4  349.56   15.97
  -2   5   4  365.26   19.08
   2   5  -4  368.50   21.53
   2   5  -4  339.94   15.12
  -2   5   3    9.08    3.55
  -2   5   3   13.35    2.50
   2   5  -3   12.25    2.37
  -2   5   3    5.56    3.53
   2   5  -3   12.56    2.54
   2   5  -3    5.64    4.38
   2   5  -3    6.39    1.94
  -2   5   2   37.04    3.71
  -2   5   2   43.67    5.35
   2   5  -2   31.05    4.07
  -2   5   2   41.75    5.99
   2   5  -2   27.46    2.81
  -2   5   2   34.70    2.15
   2   5  -1  499.07   23.05
  -2   5   1  544.65   23.56
  -2   5   1  513.02   20.95
  -2   5   1  507.30   24.81
   2   5  -1  511.69   27.10
  -2   5   0  543.34   24.88
  -2   5   0  531.45   22.88
   2   5   0  539.26   26.09
  -2   5   0  564.60   27.07
   2   5   0  525.97   22.59
   2   5   0  533.66   28.99
   2   5   1 1791.01   73.38
  -2   5  -1 1945.08   71.14
  -2   5  -1 1842.71   69.20
   2   5   1 1447.64   67.68
   2   5   1 1623.74   68.47
   2   5   1 1705.42   75.56
   2   5   2   55.18    7.18
  -2   5  -2   52.79    4.47
  -2   5  -2   65.80    7.34
   2   5   2   57.69    4.61
   2   5   2   51.29    3.92
   2   5   2   58.62    8.41
  -2   5  -3  143.99   11.23
   2   5   3  155.32   12.34
  -2  -5  -3  139.45    8.82
   2   5   3  153.27    8.25
   2   5   3  142.35    7.55
   2   5   3  141.33   12.60
  -2   5  -4   94.79    8.82
   2   5   4   98.80   10.02
  -2  -5  -4   79.55    6.68
   2   5   4   92.84    6.00
   2   5   4   97.74   10.29
  -2   5  -5  761.57   34.33
   2   5   5  596.44   28.98
  -2   5  -5  686.88   28.14
   2   5   5  744.73   37.02
  -2  -5  -5  647.98   31.41
   2   5   5  703.49   35.79
   2   5   5  712.61   29.54
  -2   5  -6   27.52    4.91
   2   5   6   30.35    6.24
   2   5   6   28.11    3.28
  -2   5  -6   35.73    2.49
   2   5   6   27.02    6.29
  -2  -5  -6   34.91    4.74
  -2   5  -7  454.15   19.83
  -2   5  -7  480.87   24.91
  -2   5  -7  440.76   20.39
   2   5   7  495.02   26.87
   2   5   7  491.01   20.87
  -2   5  -7  457.12   19.82
  -2   5  -7  459.68   19.80
  -2  -5  -7  449.21   23.72
  -2   5  -8  161.84    7.96
  -2   5  -8  160.65   11.73
  -2   5  -8  160.70    8.44
  -2   5  -8  151.56    8.40
   2   5   8  153.72   13.02
  -2   5  -8  169.07    8.01
  -2   5  -8  164.52    7.94
  -2   5  -8  165.00    8.00
  -2  -5  -8  166.66   11.73
  -2   5  -9    7.52    3.02
  -2   5  -9   12.60    2.24
  -2   5  -9    7.22    1.96
   2   5   9    9.54    1.30
  -2   5  -9    7.42    1.62
  -2   5  -9   10.03    1.69
  -2  -5  -9    5.91    3.26
   2   5   9   13.05    5.88
  -2   5  -9    9.56    1.77
  -2   5 -10  153.73    8.22
  -2   5 -10  169.85    8.11
   2   5  10  158.30    7.25
  -2   5 -10  147.88    7.59
  -2   5 -10  154.54    7.56
  -2  -5 -10  135.62   11.40
  -2   5 -10  136.77    6.97
   2   5  10  165.19   15.80
  -2  -5 -11  166.83   12.79
  -2   5 -11  163.76    8.30
  -2   5 -11  154.07    8.56
  -2   5 -11  164.42    8.13
   2   5  11  163.30    7.73
  -2   5 -11  159.57    7.99
  -2  -5 -11  165.27    8.46
   2   5  11  182.28   17.05
  -2   5 -11  160.58    7.61
  -2   5 -12   10.97    2.26
   2   5  12   10.25    1.58
  -2   5 -12   11.24    1.89
  -2   5 -12   12.70    1.85
  -2  -5 -12   12.55    4.44
  -2  -5 -12    9.91    2.01
  -2   5 -12   10.97    1.50
   2   5  12   10.37    6.09
  -2   5 -13   10.78    2.19
  -2   5 -13    8.23    1.77
   2   5  13   14.46    1.74
  -2   5 -13    9.24    1.68
  -2  -5 -13   14.33    2.30
   2   5  13    8.19    5.28
  -2   5 -13    7.64    1.40
  -2   5 -14   22.57    2.49
   2   5  14   32.83    2.44
  -2   5 -14   26.65    2.34
   2   5  14   36.15    8.42
  -2  -5 -14   31.68    3.13
  -2   5 -14   28.71    2.87
  -2  -5 -15  479.18   21.01
  -2   5 -15  484.47   20.28
   2   5  15  476.05   31.30
   2   5  15  471.74   20.22
  -2   5 -15  448.14   20.33
  -2  -5 -16   61.47    4.27
  -2   5 -16   58.88    3.65
  -2   5 -16   53.58    3.67
   2   5  16   64.86    3.75
  -2  -5 -17  377.42   17.27
  -2   5 -17  382.17   16.71
   2   5  17  391.58   16.68
  -2   5 -18   -0.09    0.86
   2   5  18    1.04    1.12
  -2  -5 -18    1.30    1.38
   2   5  19    2.35    1.01
  -2  -5 -19    1.81    1.23
  -2   5 -19    1.56    1.24
   2   5  20    5.48    1.04
  -2  -5 -20    5.58    1.20
  -2   5 -20    5.39    1.21
   2   5  21  197.53    8.38
  -2  -5 -21  184.33    8.66
  -2  -5 -21  198.34    8.81
  -2   5 -21  191.69    8.53
   2   5  22   30.86    1.71
  -2   5 -22   33.79    1.88
   2   6 -22    2.42    0.57
   2  -6 -21   15.46    1.42
   2  -6 -20   43.05    2.77
   2  -6 -20   45.18    2.54
   2   6 -20   41.91    2.66
   2   6 -19   26.80    2.05
   2   6 -19   31.65    2.08
   2  -6 -19   31.98    2.45
   2  -6 -19   27.71    2.09
   2   6 -19   27.58    2.32
   2   6 -18   73.28    4.18
   2   6 -18   77.92    4.05
   2  -6 -18   74.60    4.38
   2  -6 -18   70.71    4.10
   2   6 -18   75.10    4.46
   2   6 -17    3.29    1.56
   2  -6 -17    3.07    1.12
   2  -6 -17    3.38    1.44
   2   6 -17    2.43    1.10
   2   6 -17    2.63    1.31
   2   6 -16    2.47    1.46
   2   6 -16    1.84    1.14
   2   6 -16    1.26    0.97
   2  -6 -16    1.33    1.46
   2  -6 -16    0.93    1.10
   2   6 -16    2.31    1.59
   2   6 -15  443.68   18.72
   2   6 -15  443.63   19.26
   2   6 -15  404.98   18.37
   2  -6 -15  439.46   18.99
   2   6 -15  461.15   19.50
   2  -6 -14    2.16    1.27
   2   6 -14    2.38    1.62
   2   6 -14    2.47    1.20
  -2   6  14   -2.32    2.34
  -2   6  14    0.83    3.32
   2   6 -14    1.90    1.70
   2  -6 -13    6.17    1.64
   2   6 -13    4.93    1.72
  -2   6  13    5.44    1.73
   2   6 -13   10.66    1.56
   2   6 -13    7.33    1.95
  -2   6  13    5.04    2.73
  -2   6  13    6.90    4.55
   2   6 -13   10.08    2.05
   2  -6 -12    5.09    1.52
   2   6 -12    4.77    1.80
  -2   6  12    6.28    1.82
   2   6 -12    4.66    2.36
   2   6 -12    5.52    1.32
   2   6 -12    8.32    1.99
  -2   6  12    9.70    4.65
  -2   6  12    5.79    2.73
   2   6 -12    7.79    2.07
   2  -6 -11    5.80    1.53
   2   6 -11    3.59    1.85
  -2   6  11    3.19    1.73
   2   6 -11    1.51    2.09
   2   6 -11    3.35    1.77
   2   6 -11    1.35    1.12
   2   6 -11    3.39    1.46
  -2   6  11    3.45    4.18
  -2   6  11    5.14    2.50
   2   6 -11    2.96    1.78
   2   6 -10    8.93    1.94
  -2   6  10    7.80    2.15
   2   6 -10    9.73    2.25
   2   6 -10    5.66    2.53
   2   6 -10    6.76    1.32
   2   6 -10    8.07    1.73
   2   6 -10    7.16    1.91
   2  -6 -10    7.13    1.56
  -2   6  10    7.63    2.83
  -2   6  10    5.02    4.16
   2   6  -9  199.90    9.38
   2   6  -9  177.62    9.24
   2   6  -9  181.60    9.03
   2   6  -9  195.92    9.53
   2   6  -9  190.37    9.69
   2   6  -9  166.08    8.88
  -2   6   9  176.84    9.41
   2   6  -9  166.10    9.85
   2   6  -9  191.88    9.32
   2   6  -9  178.85    8.50
   2   6  -9  193.38    9.17
   2  -6  -9  193.44    8.91
  -2   6   9  181.18   11.59
  -2   6   9  224.57   16.43
   2   6  -8    1.86    1.34
   2   6  -8    2.80    1.58
  -2   6   8    0.58    2.59
   2   6  -8    2.14    1.51
   2   6  -8    2.09    1.83
   2   6  -8   -0.40    1.90
  -2   6   8    3.26    1.78
  -2   6   8   -0.27    1.30
   2   6  -8    1.59    1.57
   2   6  -8    1.46    2.13
   2   6  -8    2.62    2.09
   2   6  -8    1.03    1.34
   2   6  -8    2.23    1.57
   2   6  -8    1.25    0.93
   2  -6  -8    1.07    1.13
  -2   6   8    1.05    2.04
  -2   6   8    1.54    3.90
   2   6  -7  107.18    5.91
   2   6  -7  108.21    6.03
  -2   6   7  113.79   10.14
   2   6  -7  111.98    6.31
  -2   6   7  106.96    6.28
   2   6  -7  108.67    6.04
   2   6  -7  100.99    6.38
   2   6  -7   97.12    5.98
   2   6  -7   94.67   11.05
   2   6  -7  115.38    6.97
   2   6  -7   91.13    6.60
   2   6  -7  120.19    6.14
   2   6  -7  109.62    5.88
   2   6  -7  103.56    5.28
   2  -6  -7  111.73    5.63
  -2   6   7  123.61   11.40
  -2   6   7  109.30    7.91
   2   6  -6   12.14    1.92
  -2   6   6   16.51    4.62
   2   6  -6    6.03    2.33
   2   6  -6   13.64    2.40
  -2   6   6   10.23    2.13
   2   6  -6   10.90    2.12
   2   6  -6   13.84    2.09
   2   6  -6    9.59    2.53
   2   6  -6    9.99    4.41
   2   6  -6   12.02    1.82
  -2   6   6   12.82    2.71
   2   6  -6   17.46    1.96
  -2   6   5   68.02    4.17
  -2   6   5   66.64    8.20
   2   6  -5   75.16    4.50
  -2   6   5   66.76    4.60
  -2   6   5   62.39    4.61
   2   6  -5   72.96    4.59
   2   6  -5   68.83    4.62
   2   6  -5   73.87    9.75
   2   6  -5   76.75    5.45
   2   6  -5   74.31    4.35
  -2   6   5   56.78    5.37
   2   6  -5   80.48    4.49
   2   6  -5   74.48    4.42
   2   6  -4  213.61    9.97
  -2   6   4  190.51   14.50
  -2   6   4  206.92    9.56
   2   6  -4  209.40   10.03
   2   6  -4  213.76   10.42
   2   6  -4  208.67   10.09
  -2   6   4  200.51   10.20
  -2   6   4  187.43   10.00
   2   6  -4  184.46   15.99
   2   6  -4  212.47   11.13
   2   6  -4  176.42   10.44
   2   6  -4  207.75    9.71
   2   6  -4  207.91    9.81
  -2   6   4  226.97   14.77
  -2   6   4  229.54   11.70
   2   6  -4  204.85    9.78
   2   6  -4  209.43    9.80
   2   6  -3  329.57   14.53
  -2   6   3  338.88   20.22
  -2   6   3  308.32   14.05
   2   6  -3  330.51   14.67
   2   6  -3  322.19   14.65
  -2   6   3  312.98   14.74
   2   6  -3  313.38   14.62
   2   6  -3  318.56   14.87
  -2   6   3  314.52   14.76
   2   6  -3  294.94   15.04
  -2   6   3  297.32   13.69
   2   6  -3  320.60   15.63
   2   6  -3  317.14   21.80
   2   6  -3  331.37   14.33
   2   6  -3  328.62   14.27
   2   6  -3  326.06   13.94
  -2   6   3  381.58   19.86
  -2   6   3  346.64   16.17
   2   6  -3  322.57   16.34
   2   6  -3  324.60   14.32
  -2   6   2    2.57    3.46
   2   6  -2    3.86    1.42
  -2   6   2    3.98    1.07
  -2   6   2    5.91    1.20
  -2   6   2    4.13    1.83
   2   6  -2    4.82    1.84
   2   6  -2    5.79    1.51
   2   6  -2    5.72    1.64
  -2   6   2    7.04    1.09
   2   6  -2    3.68    1.99
  -2   6   2    4.94    1.43
   2   6  -2    4.26    1.01
   2   6  -2    3.68    1.34
  -2   6   2    3.74    1.15
  -2   6   2    3.11    1.68
  -2   6   2    4.01    2.75
   2   6  -2    8.71    2.58
   2   6  -2    4.58    1.32
  -2   6   1  130.23    5.93
  -2   6   1  138.84   11.37
  -2   6   1  125.15    6.78
   2   6  -1  121.07    6.55
  -2   6   1  118.96    6.87
   2   6  -1  115.22    6.68
   2   6  -1  107.28    6.92
   2   6  -1  113.25   12.49
   2   6  -1  126.10    7.65
  -2   6   1  110.84    5.65
  -2   6   1  123.98    6.05
  -2   6   1  119.25    6.23
  -2   6   1  130.96    9.74
  -2   6   1  118.26    7.50
   2   6  -1  128.91    9.35
   2   6  -1  127.74    6.33
  -2   6   0  381.59   16.39
  -2   6   0  423.77   23.33
  -2   6   0  374.69   17.49
  -2   6   0  369.14   17.14
   2   6   0  387.76   17.22
   2   6   0  381.67   17.30
   2   6   0  409.58   17.36
  -2   6   0  389.31   17.32
   2   6   0  371.50   17.07
   2   6   0  359.58   17.59
  -2   6   0  367.71   16.20
   2   6   0  372.07   18.21
   2   6   0  372.87   24.52
   2   6   0  377.88   16.76
  -2   6   0  402.45   16.60
  -2   6   0  419.33   18.57
  -2   6   0  463.67   21.37
   2   6   0  417.47   21.74
   2   6   0  388.33   16.87
  -2   6  -1   36.03    2.34
   2   6   1   34.34    2.93
   2   6   1   29.29    2.91
  -2   6  -1   35.04    3.07
   2   6   1   28.40    2.77
  -2   6  -1   27.74    3.16
  -2   6  -1   33.89    3.09
   2   6   1   34.91    3.03
   2   6   1   39.93    4.09
   2   6   1   33.27    7.25
  -2   6  -1   35.51    2.21
   2   6   1   27.05    3.20
  -2   6  -1   37.03    2.53
   2   6   1   44.97    6.25
   2   6   1   32.00    2.63
  -2   6  -2  735.48   37.11
   2   6   2  740.10   30.81
  -2   6  -2  700.11   30.95
   2   6   2  702.25   30.59
  -2   6  -2  691.68   31.18
   2   6   2  696.94   30.72
   2   6   2  731.57   30.91
   2   6   2  703.95   38.98
   2   6   2  718.78   31.91
  -2   6  -2  721.28   30.15
  -2   6  -2  764.51   30.57
  -2   6  -2  737.13   30.30
   2   6   2  762.58   37.13
  -2   6  -2  737.71   30.39
   2   6   2  725.76   30.43
  -2   6  -3  185.35   13.95
   2   6   3  177.33    8.78
   2   6   3  163.58    8.43
   2   6   3  159.98    8.53
  -2   6  -3  168.21    8.91
   2   6   3  165.68    8.69
   2   6   3  167.77   14.95
   2   6   3  184.14    9.85
  -2   6  -3  176.50    8.09
  -2   6  -3  176.15    8.29
  -2   6  -3  178.99    8.45
   2   6   3  195.34   14.54
   2   6   3  173.00    8.30
  -2   6  -4  259.53   17.03
  -2   6  -4  237.94   11.70
   2   6   4  229.32   11.06
   2   6   4  243.81   11.47
  -2   6  -4  236.78   11.83
   2   6   4  218.58   11.17
   2   6   4  240.63   18.28
   2   6   4  251.15   12.51
  -2   6  -4  236.10   10.96
  -2   6  -4  237.00   10.74
  -2   6  -4  252.17   11.17
   2   6   4  255.88   17.89
   2   6   4  245.89   10.98
  -2   6  -4  237.54   11.14
  -2   6  -5   12.37    1.38
  -2   6  -5   11.53    1.42
  -2   6  -5   18.58    4.92
   2   6   5   10.91    2.06
  -2   6  -5   11.24    1.82
   2   6   5   13.27    1.92
  -2   6  -5    8.73    2.31
   2   6   5   12.55    2.68
   2   6   5   12.06    5.29
  -2   6  -5   11.25    1.67
  -2   6  -5   13.07    1.67
  -2   6  -5   12.81    1.82
   2   6   5   10.76    4.79
   2   6   5   14.17    1.79
  -2   6  -5   13.04    1.89
  -2   6  -6   96.31    9.96
  -2   6  -6  103.25    5.45
  -2   6  -6  111.96    5.43
  -2   6  -6  111.63    6.72
   2   6   6  115.67    6.34
  -2   6  -6  101.22    5.85
  -2   6  -6  114.18    6.66
   2   6   6  104.24    5.99
   2   6   6  108.71    7.07
   2   6   6  111.19   11.91
  -2   6  -6  111.74    5.63
  -2   6  -6  119.07    6.03
  -2   6  -6  119.97    6.13
   2   6   6  116.56   12.45
   2   6   6  108.97    5.77
  -2   6  -6  118.39    6.17
   2   6   7  522.17   22.44
  -2   6  -7  556.12   22.90
  -2   6  -7  558.96   29.15
  -2   6  -7  522.68   22.20
  -2   6  -7  515.70   22.06
   2   6   7  487.14   22.60
  -2   6  -7  526.61   23.51
  -2   6  -7  517.76   23.44
  -2   6  -7  517.64   22.96
   2   6   7  507.95   22.91
   2   6   7  570.79   24.04
  -2   6  -7  557.87   22.82
  -2   6  -7  547.62   22.40
   2   6   7  582.13   32.69
  -2  -6  -7  470.04   25.96
  -2   6  -8   17.49    2.81
   2   6   8   18.16    2.34
  -2   6  -8   16.82    2.82
  -2   6  -8   18.54    2.38
  -2   6  -8   16.17    2.21
   2   6   8   19.98    1.98
   2   6   8   16.37    1.63
  -2   6  -8   14.47    2.18
  -2   6  -8   17.64    1.98
  -2   6  -8   18.27    1.87
  -2   6  -8   18.39    4.70
  -2   6  -8   16.87    1.71
  -2  -6  -8   20.30    4.32
   2   6   9  775.99   33.92
  -2   6  -9  875.95   34.76
  -2   6  -9  817.29   34.75
   2   6   9  799.65   33.22
  -2   6  -9  819.88   34.05
   2   6   9  827.17   33.54
  -2   6  -9  824.17   33.95
  -2   6  -9  760.76   33.19
  -2   6  -9  793.42   33.44
  -2  -6  -9  810.83   38.82
  -2   6 -10  112.64    5.89
  -2   6 -10  116.30    5.69
  -2   6 -10  105.12    6.85
  -2   6 -10  119.75    6.81
  -2   6 -10  115.85    6.37
   2   6  10  113.19    5.67
  -2   6 -10  114.72    6.26
   2   6  10  112.83   13.63
  -2  -6 -10  106.64    9.82
  -2   6 -11    3.38    1.40
  -2   6 -11    2.40    1.06
  -2   6 -11    1.50    1.95
  -2   6 -11    3.88    1.85
  -2   6 -11    2.24    1.57
   2   6  11    0.80    0.97
  -2   6 -11    3.38    1.50
  -2  -6 -11    1.72    1.64
   2   6  11   -1.13    4.82
  -2   6 -12   94.87    5.09
  -2   6 -12   89.50    4.77
  -2   6 -12   89.52    5.49
  -2   6 -12  105.82    6.16
   2   6  12   85.61    4.78
  -2   6 -12   88.65    5.34
  -2   6 -12   98.89    5.38
  -2  -6 -12   90.06    5.64
   2   6  12   84.68   11.77
  -2   6 -13   65.83    4.02
  -2   6 -13   79.21    4.51
  -2   6 -13   78.98    5.11
  -2   6 -13   81.42    4.81
   2   6  13   75.14    4.20
  -2   6 -13   80.97    4.65
  -2  -6 -13   81.45    5.11
   2   6  13   71.03   10.75
  -2   6 -14  227.73   10.41
  -2   6 -14  190.63    9.30
  -2   6 -14  220.72    9.83
  -2   6 -14  207.57    9.79
  -2  -6 -14  217.30   10.40
  -2   6 -14  212.47   10.01
   2   6  14  201.65    9.47
  -2   6 -15  136.74    7.18
  -2   6 -15  133.17    6.86
  -2  -6 -15  146.51    7.59
  -2   6 -15  135.82    7.08
   2   6  15  152.16    6.82
  -2   6 -15  137.42    6.98
  -2  -6 -16  423.00   18.78
  -2   6 -16  441.12   18.36
   2   6  16  390.16   18.30
   2   6  16  440.39   18.09
  -2   6 -17    2.07    1.22
  -2  -6 -17    2.45    1.33
   2   6  17    0.29    0.85
  -2   6 -18   99.50    5.00
  -2   6 -18   94.77    4.85
  -2  -6 -18   92.63    5.13
   2   6  18   95.66    4.63
  -2  -6 -19   45.19    2.89
  -2   6 -19   46.88    2.70
  -2   6 -19   41.17    2.51
  -2   6 -19   48.36    2.82
  -2   6 -20   92.98    4.31
  -2   6 -20   83.21    4.11
  -2  -6 -20   98.05    4.65
  -2  -6 -20   97.49    4.57
   2   7 -20   68.86    3.40
   2   7 -19    0.87    0.61
   2   7 -19    0.63    0.84
  -2   7  19    0.73    0.81
   2  -7 -19   -0.20    0.76
  -2   7  19    0.81    0.73
   2   7 -18    0.18    1.02
   2  -7 -18    0.08    0.80
   2   7 -18    0.43    0.85
   2   7 -17   -0.33    1.20
   2  -7 -17    1.02    1.02
   2   7 -17    1.76    1.12
   2   7 -16   86.32    4.93
   2  -7 -16   77.98    4.32
   2  -7 -16   82.07    4.58
   2   7 -16   85.48    4.77
   2   7 -15    5.92    1.63
   2   7 -15    7.08    1.84
   2  -7 -15    5.71    1.24
   2  -7 -15    6.51    1.45
   2   7 -14  402.47   17.14
   2   7 -14  425.00   17.73
   2   7 -14  401.11   17.49
   2  -7 -14  365.30   16.86
   2  -7 -14  373.22   17.05
  -2   7  13   74.20    4.62
   2   7 -13   70.95    4.58
   2   7 -13   69.92    4.80
   2   7 -13   69.87    4.64
   2  -7 -13   71.53    4.19
   2  -7 -13   68.34    4.23
   2   7 -12   14.38    2.40
  -2   7  12   13.80    2.23
   2   7 -12   14.10    2.50
   2   7 -12   15.87    2.39
   2  -7 -12   14.22    1.78
   2  -7 -12   14.28    1.86
  -2   7  12   20.45    5.38
   2  -7 -11   72.09    4.31
  -2   7  11   73.48    4.97
   2   7 -11   73.91    5.01
   2   7 -11   71.97    4.98
   2   7 -11   79.75    4.85
   2   7 -11   80.92    5.01
   2  -7 -11   67.16    4.26
  -2   7  11   80.72    9.77
   2   7 -10   98.63    6.05
   2   7 -10   94.05    6.11
  -2   7  10   90.53    6.02
   2   7 -10  117.92    6.38
   2   7 -10   96.59    5.74
   2   7 -10   93.03    5.89
   2   7 -10   96.97    5.76
  -2   7  10   86.72   10.50
   2  -7 -10   90.07    5.25
   2   7  -9    5.51    2.23
  -2   7   9    6.15    2.23
   2   7  -9    9.75    2.75
   2   7  -9   -2.25    2.51
  -2   7   9    4.07    1.75
   2   7  -9   12.37    2.59
   2   7  -9    4.13    2.20
   2   7  -9    4.12    1.67
   2   7  -9    5.12    2.00
  -2   7   9    3.22    3.90
   2   7  -9    6.09    2.16
   2   7  -8  584.72   25.25
   2   7  -8  564.08   25.11
  -2   7   8  585.32   25.67
  -2   7   8  543.37   25.05
   2   7  -8  615.03   26.00
   2   7  -8  608.09   25.75
   2   7  -8  522.34   26.13
   2   7  -8  613.91   25.34
   2   7  -8  582.74   25.15
   2   7  -8  587.58   25.31
   2   7  -8  570.40   25.24
   2   7  -7  158.54    8.62
   2   7  -7  176.33    9.31
  -2   7   7  163.90    8.95
  -2   7   7  162.75    8.55
   2   7  -7  161.52    8.94
   2   7  -7  171.20    8.70
   2   7  -7  148.38    9.34
   2   7  -7  167.94    8.48
  -2   7   7  160.47   13.36
   2   7  -7  163.50    8.59
   2   7  -7  162.88    8.48
   2   7  -6  267.66   12.41
  -2   7   6  263.78   17.93
  -2   7   6  244.22   12.31
   2   7  -6  268.32   12.51
  -2   7   6  258.96   12.71
   2   7  -6  253.59   12.62
  -2   7   6  243.44   12.23
   2   7  -6  261.73   12.52
   2   7  -6  269.47   13.57
  -2   7   6  234.25   11.41
   2   7  -6  275.08   12.28
   2   7  -6  256.31   11.74
  -2   7   6  300.07   18.78
   2   7  -6  267.49   12.31
   2   7  -5  100.10    5.25
   2   7  -5  116.36    6.34
  -2   7   5  123.03   11.52
  -2   7   5  109.74    6.62
  -2   7   5  110.69    6.38
   2   7  -5  117.41    6.46
  -2   7   5  110.36    6.40
  -2   7   5   96.86    5.33
   2   7  -5  100.72    7.12
   2   7  -5  110.62    7.37
   2   7  -5  115.57    5.78
  -2   7   5   89.18    5.34
   2   7  -5  115.02    6.14
   2   7  -5  110.11    6.06
  -2   7   5  108.29   10.40
   2   7  -5  111.24    6.17
   2   7  -5  108.51    6.09
   2   7  -4   47.29    3.06
   2   7  -4   59.79    4.04
  -2   7   4   58.59    8.02
   2   7  -4   52.47    4.42
  -2   7   4   52.11    4.12
  -2   7   4   48.85    3.66
  -2   7   4   49.44    4.24
   2   7  -4   47.93    3.99
  -2   7   4   56.07    3.20
   2   7  -4   39.20    4.39
   2   7  -4   49.88    4.92
   2   7  -4   44.03    8.52
  -2   7   4   52.11    3.30
   2   7  -4   51.93    3.69
   2   7  -4   50.39    3.38
   2   7  -4   53.97    3.75
  -2   7   4   52.03    6.97
   2   7  -4   45.65    3.66
   2   7  -3   21.99    2.62
   2   7  -3   19.49    1.83
  -2   7   3   19.88    5.71
  -2   7   3   23.23    2.24
   2   7  -3   25.88    2.91
   2   7  -3   22.68    3.08
   2   7  -3   20.78    2.81
  -2   7   3   19.11    2.84
   2   7  -3   23.63    2.80
  -2   7   3   20.34    2.92
  -2   7   3   19.83    2.44
  -2   7   3   20.52    1.84
   2   7  -3   17.97    3.28
   2   7  -3   36.46    7.95
   2   7  -3   24.47    3.70
  -2   7   3   19.79    2.02
   2   7  -3   23.25    2.43
   2   7  -3   22.54    2.17
  -2   7   3   24.78    4.99
   2   7  -3   25.77    2.54
  -2   7   3   21.43    2.11
  -2   7   2   83.06    4.78
   2   7  -2   83.40    4.39
   2   7  -2   91.55    5.43
  -2   7   2   92.66    5.31
  -2   7   2   76.66    9.42
  -2   7   2   90.75    4.69
   2   7  -2   78.02    5.56
  -2   7   2   79.55    5.11
   2   7  -2   86.62    5.48
  -2   7   2   73.08    5.45
   2   7  -2   78.84    5.39
  -2   7   2   80.28    4.34
   2   7  -2   80.51    4.59
   2   7  -2   84.55    4.97
  -2   7   2   85.22    4.69
  -2   7   2   79.33    8.14
  -2   7   2   87.44    4.81
   2   7  -2   89.48    5.15
  -2   7   1    1.88    1.23
  -2   7   1    3.28    1.25
   2   7  -1    4.56    1.74
  -2   7   1    3.80    1.52
   2   7  -1    6.40    1.13
  -2   7   1    2.35    4.12
   2   7  -1    2.00    1.97
  -2   7   1    0.53    1.78
  -2   7   1    1.73    2.12
   2   7  -1    0.48    1.87
  -2   7   1    1.41    1.62
   2   7  -1    1.82    2.80
  -2   7   1    2.36    0.99
   2   7  -1    1.02    4.48
   2   7  -1    1.78    1.44
  -2   7   1    0.77    1.42
  -2   7   1    1.41    1.32
   2   7  -1    4.53    1.55
  -2   7   1    1.28    1.16
   2   7  -1    2.40    1.21
   2   7  -1    5.29    2.66
  -2   7   1    6.34    3.37
   2   7  -1    3.69    1.50
  -2   7   1    2.35    1.25
  -2   7   0  145.87    7.24
  -2   7   0  133.12    6.70
  -2   7   0  131.29    6.56
  -2   7   0  139.86   12.64
   2   7   0  127.34    6.29
   2   7   0  135.98    7.45
  -2   7   0  126.43    7.30
   2   7   0  132.71    7.33
   2   7   0  130.83    7.51
  -2   7   0  131.17    7.71
  -2   7   0  135.64    7.57
   2   7   0  109.63   13.09
  -2   7   0  124.87    6.24
   2   7   0  136.61    8.60
  -2   7   0  139.77    6.79
   2   7   0  128.65    6.81
  -2   7   0  136.22    6.72
   2   7   0  127.18    6.55
  -2   7   0  137.08    7.08
   2   7   0  133.83    6.97
   2   7   0  108.91    9.80
   2   7   0  129.01    7.01
  -2   7   0  147.96    6.92
  -2   7  -1  325.17   14.06
  -2   7  -1  287.25   13.46
  -2   7  -1  297.21   13.36
   2   7   1  301.51   14.39
  -2   7  -1  304.06   14.77
   2   7   1  302.16   14.18
  -2   7  -1  306.55   14.37
   2   7   1  293.59   14.29
  -2   7  -1  285.89   14.23
   2   7   1  324.56   14.55
   2   7   1  290.79   15.46
   2   7   1  298.29   22.63
  -2   7  -1  323.89   13.64
  -2   7  -1  316.80   13.70
   2   7   1  295.50   13.62
   2   7   1  305.34   13.82
   2   7   1  299.88   13.45
   2   7   1  275.04   18.22
  -2   7  -1  318.83   13.78
   2   7   1  288.86   13.82
  -2   7  -2  340.35   15.96
  -2   7  -2  387.75   16.56
   2   7   2  372.68   16.87
  -2   7  -2  361.47   15.95
  -2   7  -2  373.63   23.55
  -2   7  -2  365.46   17.03
  -2   7  -2  368.31   16.89
   2   7   2  351.29   16.61
   2   7   2  347.22   16.74
   2   7   2  358.36   16.81
   2   7   2  379.36   17.07
  -2   7  -2  377.38   17.45
   2   7   2  377.62   18.20
   2   7   2  358.09   25.19
  -2   7  -2  366.97   16.10
   2   7   2  380.02   16.40
  -2   7  -2  392.54   16.38
   2   7   2  365.86   16.16
   2   7   2  392.56   22.54
   2   7   2  369.99   16.44
  -2   7  -3  235.38   11.00
  -2   7  -3  248.76   11.48
   2   7   3  258.03   12.05
  -2   7  -3  269.41   18.42
  -2   7  -3  223.93   10.99
  -2   7  -3  250.12   12.53
   2   7   3  232.36   11.78
   2   7   3  226.04   11.68
   2   7   3  242.82   12.03
   2   7   3  238.07   11.63
  -2   7  -3  245.34   12.17
  -2   7  -3  253.90   11.94
   2   7   3  275.29   13.43
   2   7   3  232.53   19.30
   2   7   3  236.09   11.15
  -2   7  -3  242.29   11.19
  -2   7  -3  253.22   11.42
  -2   7  -3  259.10   11.66
   2   7   3  250.04   11.41
   2   7   3  266.17   17.85
   2   7   3  258.07   11.54
  -2   7  -4   56.67    3.84
   2   7   4   71.70    4.84
  -2   7  -4   68.05    9.07
  -2   7  -4   63.84    4.21
  -2   7  -4   75.08    5.16
   2   7   4   60.02    4.77
   2   7   4   66.59    4.57
  -2   7  -4   72.15    4.72
   2   7   4   76.25    4.69
   2   7   4   70.78    4.75
   2   7   4   74.19    5.88
  -2   7  -4   72.72    4.40
  -2   7  -4   69.01    4.47
  -2   7  -4   70.52    4.12
   2   7   4   64.06    8.74
   2   7   4   71.72    4.29
  -2   7  -5   11.11    1.30
  -2   7  -5    6.32    1.52
  -2   7  -5    6.04    1.22
   2   7   5   10.56    2.20
  -2   7  -5    9.36    4.71
  -2   7  -5    6.06    2.16
  -2   7  -5    6.07    2.07
  -2   7  -5    4.83    1.77
   2   7   5    4.78    2.11
   2   7   5    8.05    1.97
  -2   7  -5    6.99    2.38
   2   7   5    7.29    2.74
  -2   7  -5    8.03    1.90
  -2   7  -5    6.32    1.55
  -2   7  -5    8.35    1.75
   2   7   5    8.46    4.38
   2   7   5    4.69    1.52
   2   7   6   47.50    3.72
   2   7   6   48.65    4.02
  -2   7  -6   50.51    4.00
  -2   7  -6   47.63    4.44
  -2   7  -6   49.10    3.62
   2   7   6   39.63    3.27
  -2   7  -6   51.64    3.64
  -2   7  -6   54.67    3.49
  -2   7  -6   55.25    3.85
   2   7   6   54.68    8.99
  -2   7  -6   47.08    3.03
   2   7   6   43.97    3.86
  -2   7  -6   49.19    3.03
  -2   7  -6   48.77    7.55
   2   7   7  168.89    8.96
   2   7   7  159.42    8.68
  -2   7  -7  164.33    9.36
  -2   7  -7  180.02    9.66
  -2   7  -7  169.87    9.01
   2   7   7  167.95    8.32
  -2   7  -7  183.63    8.81
  -2   7  -7  183.55    8.43
  -2   7  -7  183.32    8.75
   2   7   7  180.53   15.81
  -2   7  -7  162.34    7.88
  -2   7  -7  169.31    8.00
   2   7   7  166.05    9.01
  -2   7  -8 1078.14   42.70
   2   7   8  920.78   42.11
   2   7   8 1047.78   42.68
  -2   7  -8 1078.20   43.42
  -2   7  -8 1035.42   43.28
   2   7   8  968.69   41.89
  -2   7  -8 1045.77   42.04
  -2   7  -8 1069.51   42.50
   2   7   8 1076.19   53.04
   2   7   8 1075.14   42.96
  -2   7  -8  983.85   41.67
  -2   7  -8  966.61   41.49
  -2   7  -9   32.25    2.81
  -2   7  -9   38.21    3.17
  -2   7  -9   29.64    3.57
  -2   7  -9   35.05    3.67
  -2   7  -9   34.29    3.09
   2   7   9   32.84    3.11
   2   7   9   37.45    7.87
  -2   7  -9   30.81    2.32
  -2   7  -9   34.34    2.56
  -2   7 -10    2.01    1.24
  -2   7 -10    2.90    1.64
  -2   7 -10    0.91    1.28
  -2   7 -10    2.19    2.08
  -2   7 -10    2.79    1.94
   2   7  10    1.13    1.55
   2   7  10    1.03    3.69
  -2  -7 -10    1.06    1.59
  -2   7 -11    3.83    1.42
  -2   7 -11    3.60    1.59
  -2   7 -11    5.75    1.49
  -2   7 -11    4.54    1.32
   2   7  11    4.98    1.75
  -2  -7 -11    2.13    1.56
  -2   7 -11    5.28    2.04
  -2   7 -11    3.81    2.05
  -2   7 -12    5.69    1.84
  -2   7 -12    6.05    2.05
   2   7  12    4.89    1.75
  -2   7 -12    3.72    1.32
  -2   7 -12    6.07    1.59
  -2   7 -12    5.68    1.45
  -2   7 -12    5.39    1.51
  -2  -7 -12    2.68    1.60
   2   7  12    3.85    0.95
  -2   7 -13  187.35    9.18
  -2   7 -13  172.14    8.21
   2   7  13  171.14    8.78
  -2   7 -13  185.01    8.54
  -2   7 -13  172.73    8.52
  -2   7 -13  187.39    8.50
  -2  -7 -13  180.31    8.89
   2   7  13  162.63    7.86
  -2   7 -14  262.98   12.37
  -2   7 -14  302.05   12.55
  -2   7 -14  269.36   12.33
  -2   7 -14  298.39   12.95
  -2  -7 -14  276.96   12.80
  -2   7 -14  271.61   12.19
   2   7  14  260.17   12.65
  -2  -7 -15   76.66    4.53
   2   7  15   73.65    4.38
  -2   7 -15   74.64    4.04
  -2   7 -15   76.76    4.19
  -2   7 -15   74.44    4.13
   2   7  16    2.05    1.03
  -2   7 -16    2.06    0.94
  -2  -7 -16    1.93    1.18
  -2   7 -16    2.12    1.03
  -2  -7 -17   18.36    1.86
  -2   7 -17   22.75    1.73
  -2  -7 -18   53.79    3.02
  -2   7 -18   54.43    2.77
  -2   7 -19    1.37    0.55
  -2   7 -20    5.79    0.67
   2   8 -19    3.78    0.64
  -2   8  18   18.20    1.39
   2   8 -18   16.88    1.32
  -2   8  17    8.07    1.01
  -2   8  17    7.62    1.18
   2   8 -17    7.23    1.13
   2   8 -17    7.39    1.14
  -2   8  16   79.99    4.01
  -2   8  16   79.76    4.39
   2   8 -16   73.24    4.18
   2   8 -16   81.72    4.20
  -2   8  15   55.12    3.25
   2   8 -15   63.34    3.58
   2   8 -15   59.17    3.63
   2   8 -14   73.14    4.59
   2   8 -14   76.75    4.44
   2   8 -14   78.38    4.80
   2   8 -14   77.92    4.05
  -2   8  13    2.93    1.47
  -2   8  13    2.68    1.06
   2   8 -13    0.83    1.26
   2   8 -13    1.26    1.44
   2   8 -13    1.91    1.70
   2   8 -13    1.57    0.94
  -2   8  12  577.78   24.86
   2   8 -12  608.34   25.00
  -2   8  12  562.11   24.20
   2   8 -12  607.82   24.95
   2   8 -12  599.82   25.06
   2   8 -12  541.96   23.98
   2   8 -11   32.19    3.12
  -2   8  11   33.35    3.13
  -2   8  11   28.84    2.37
   2   8 -11   31.62    2.98
   2   8 -11   31.59    3.12
   2   8 -11   26.70    2.22
  -2   8  10  134.50    7.74
   2   8 -10  137.60    7.83
  -2   8  10  123.84    6.76
   2   8 -10  133.17    7.51
   2   8 -10  138.16    7.50
   2   8 -10  141.90    7.73
   2   8 -10  133.68    6.72
  -2   8   9  239.20   12.15
   2   8  -9  271.21   12.45
  -2   8   9  224.21   11.48
  -2   8   9  240.24   11.07
   2   8  -9  242.93   11.84
   2   8  -9  245.94   11.78
   2   8  -9  247.18   11.97
   2   8  -9  249.73   11.76
   2   8  -9  240.13   11.83
   2   8  -9  232.25   10.92
  -2   8   8   69.29    4.58
   2   8  -8   66.08    5.11
   2   8  -8   68.09    4.67
   2   8  -8   62.72    4.70
  -2   8   8   66.70    4.95
  -2   8   8   72.46    3.98
   2   8  -8   79.17    4.84
   2   8  -8   62.99    4.58
   2   8  -8   61.46    4.62
   2   8  -8   63.70    3.80
  -2   8   8   81.28    9.10
  -2   8   7  183.30   10.02
   2   8  -7  174.25    9.61
   2   8  -7  206.97   10.60
   2   8  -7  194.76   10.14
   2   8  -7  189.52    9.81
  -2   8   7  192.62    9.73
  -2   8   7  188.88    8.79
   2   8  -7  190.48    9.61
   2   8  -7  188.37    9.14
   2   8  -7  197.39    9.81
   2   8  -7  185.03    8.68
  -2   8   7  194.13   14.92
   2   8  -6  770.76   32.87
   2   8  -6  732.72   31.67
  -2   8   6  766.78   33.24
   2   8  -6  803.75   33.03
  -2   8   6  709.55   32.58
   2   8  -6  788.39   33.03
  -2   8   6  734.22   32.81
   2   8  -6  819.00   33.37
  -2   8   6  746.41   31.74
   2   8  -6  752.99   32.17
   2   8  -6  798.74   32.74
   2   8  -6  812.39   32.84
  -2   8   6  847.06   39.92
   2   8  -5    2.75    1.19
   2   8  -5    2.08    1.83
  -2   8   5    2.44    1.79
   2   8  -5   -1.84    2.70
  -2   8   5    2.82    1.97
  -2   8   5    0.13    1.51
  -2   8   5    4.19    2.35
   2   8  -5    2.78    2.38
   2   8  -5   -0.55    2.37
  -2   8   5    0.73    1.96
  -2   8   5    2.55    1.14
   2   8  -5    4.44    1.50
   2   8  -5    3.94    1.68
   2   8  -5    2.98    1.72
  -2   8   5    1.10    1.16
   2   8  -5    2.52    1.71
  -2   8   5    0.67    3.25
  -2   8   4  331.26   16.03
  -2   8   4  330.77   16.25
  -2   8   4  323.23   15.48
   2   8  -4  356.58   16.24
  -2   8   4  337.14   16.08
   2   8  -4  350.23   16.27
   2   8  -4  341.39   16.48
   2   8  -4  358.58   16.18
  -2   8   4  332.61   14.73
  -2   8   4  332.53   14.98
   2   8  -4  341.49   15.18
   2   8  -4  350.10   15.63
   2   8  -4  359.86   16.01
  -2   8   4  361.97   16.02
   2   8  -4  328.47   14.72
  -2   8   4  384.07   21.56
  -2   8   3  214.35   10.73
  -2   8   3  203.29   10.69
   2   8  -3  203.59   10.93
   2   8  -3  207.81   10.73
   2   8  -3  205.43   10.64
  -2   8   3  187.68   10.10
  -2   8   3  206.45    9.28
   2   8  -3  199.43    9.69
  -2   8   3  208.83    9.66
   2   8  -3  208.46   10.10
   2   8  -3  192.03    9.26
  -2   8   3  215.91   10.47
   2   8  -3  215.04   10.57
  -2   8   3  220.53   17.24
  -2   8   3  226.10   15.22
   2   8  -2   32.99    3.07
  -2   8   2   34.57    2.80
   2   8  -2   33.92    2.81
   2   8  -2   45.36    3.41
  -2   8   2   31.10    6.82
   2   8  -2   34.55    2.54
   2   8  -2   40.49    3.54
  -2   8   2   40.70    3.46
   2   8  -2   31.57    3.57
   2   8  -2   30.13    3.75
  -2   8   2   30.96    3.72
  -2   8   2   31.99    3.54
  -2   8   2   33.11    3.30
   2   8  -1   17.90    2.08
  -2   8   1   11.98    1.92
   2   8  -1   15.36    2.29
   2   8  -1   16.61    2.21
   2   8  -1   20.09    2.48
  -2   8   1   13.82    1.87
  -2   8   1   12.58    2.28
   2   8  -1   19.12    2.70
  -2   8   1   12.25    4.99
   2   8  -1   12.87    2.80
  -2   8   1   16.10    3.07
   2   8  -1   15.23    2.73
  -2   8   1   19.09    2.96
  -2   8   1   12.36    2.64
   2   8  -1   16.31    2.77
  -2   8   1   14.34    2.46
   2   8   0    0.39    1.42
   2   8   0    1.27    1.58
  -2   8   0    1.11    1.35
   2   8   0    1.79    1.37
   2   8   0   -0.15    1.58
  -2   8   0    0.42    1.25
  -2   8   0    0.47    1.57
  -2   8   0   -1.77    3.76
  -2   8   0    0.12    1.28
   2   8   0   -0.19    2.13
  -2   8   0   -1.74    2.40
  -2   8   0    3.06    1.86
   2   8   0    0.87    1.96
  -2   8   0    3.67    2.21
  -2   8   0   -0.40    2.13
   2   8   0   -1.88    2.08
   2   8   1  119.95    7.11
  -2   8  -1  116.64    7.11
   2   8   1  113.95    6.88
   2   8   1  116.36    7.17
   2   8   1  108.93    6.97
  -2   8  -1  115.16    7.56
  -2   8  -1  116.03    7.03
   2   8   1  130.77    6.77
   2   8   1  123.87    6.56
  -2   8  -1  124.57    6.44
  -2   8  -1  117.64    6.32
   2   8   1  118.39    6.35
  -2   8  -1  126.55    6.75
  -2   8  -1  115.60    6.12
  -2   8  -1  114.31    6.20
   2   8   1  111.16    9.86
  -2   8  -2   58.58    4.40
  -2   8  -2   51.02    4.34
   2   8   2   58.66    4.34
   2   8   2   48.74    4.16
  -2   8  -2   48.64    4.41
   2   8   2   56.28    4.38
   2   8   2   52.31    4.39
  -2   8  -2   55.43    4.81
   2   8   2   51.13    3.86
  -2   8  -2   47.71    3.60
   2   8   2   49.56    3.66
  -2   8  -2   54.04    3.66
  -2   8  -2   57.52    8.63
   2   8   2   48.40    4.14
  -2   8  -2   53.91    3.46
  -2   8  -2   55.34    3.90
  -2   8  -2   43.77    3.37
   2   8   2   47.72    6.66
   2   8   3   30.40    3.48
   2   8   3   27.34    3.21
  -2   8  -3   26.56    3.35
   2   8   3   26.07    3.06
  -2   8  -3   32.71    3.59
  -2   8  -3   32.08    3.86
  -2   8  -3   26.97    3.20
   2   8   3   29.87    2.85
   2   8   3   29.40    2.78
  -2   8  -3   28.51    2.81
  -2   8  -3   28.50    2.94
  -2   8  -3   30.15    2.72
  -2   8  -3   29.88    2.85
   2   8   3   28.27    3.28
  -2   8  -3   25.03    2.39
  -2   8  -3   28.15    2.48
   2   8   3   31.50    5.50
  -2   8  -4   70.66    4.84
   2   8   4   68.96    5.06
  -2   8  -4   77.28    5.28
   2   8   4   64.86    4.80
   2   8   4   59.52    4.59
  -2   8  -4   74.67    5.40
   2   8   4   83.23    4.68
  -2   8  -4   74.34    4.81
  -2   8  -4   65.85    4.24
  -2   8  -4   76.53    4.62
   2   8   4   73.54    4.48
  -2   8  -4   73.51    4.18
   2   8   4   69.04    4.93
  -2   8  -4   57.99    3.96
  -2   8  -4   70.59    4.48
   2   8   4   67.22    8.56
  -2   8  -5    4.52    2.08
  -2   8  -5    3.81    2.29
   2   8   5   -0.33    2.31
  -2   8  -5    3.89    1.73
   2   8   5    1.28    1.90
   2   8   5    3.11    1.41
  -2   8  -5    5.69    1.63
  -2   8  -5    5.97    1.58
  -2   8  -5    3.55    1.78
   2   8   5    2.80    1.45
  -2   8  -5    3.49    1.43
   2   8   5    4.13    1.84
  -2   8  -5    4.71    1.46
   2   8   5    3.04    3.14
   2   8   6   -1.26    2.38
  -2   8  -6    5.11    2.07
  -2   8  -6    3.34    2.40
   2   8   6    1.42    1.86
   2   8   6    2.72    1.37
  -2   8  -6    3.50    1.67
   2   8   6    4.46    1.54
  -2   8  -6    4.01    1.57
  -2   8  -6    4.86    1.91
  -2   8  -6    4.62    1.49
   2   8   6    2.85    1.95
  -2   8  -6    1.82    1.30
   2   8   6    4.84    3.91
  -2   8  -7  380.64   17.49
   2   8   7  344.89   16.34
   2   8   7  363.11   16.72
  -2   8  -7  375.14   16.75
  -2   8  -7  343.27   16.16
   2   8   7  337.84   15.86
   2   8   7  355.25   16.00
  -2   8  -7  375.92   16.49
  -2   8  -7  369.25   16.05
  -2   8  -7  383.39   16.45
  -2   8  -7  363.09   15.86
   2   8   7  360.77   16.77
   2   8   7  356.72   23.72
   2   8   8  188.52    9.38
   2   8   8  171.01    8.92
  -2   8  -8  184.35    9.84
  -2   8  -8  189.94    9.28
  -2   8  -8  194.54   10.05
   2   8   8  152.02    8.37
   2   8   8  182.95    8.70
  -2   8  -8  190.73    8.80
  -2   8  -8  186.06    9.12
   2   8   8  192.74    9.55
   2   8   8  153.29   14.73
   2   8   9   71.25    4.32
  -2   8  -9   71.54    4.43
  -2   8  -9   78.88    4.81
  -2   8  -9   72.18    4.71
  -2   8  -9   76.85    5.43
  -2   8  -9   73.64    5.34
   2   8   9   75.72    4.85
  -2  -8  -9   74.38    4.69
   2   8   9   79.62    4.65
   2   8   9   75.76    5.00
  -2   8 -10   72.73    4.27
  -2   8 -10   71.16    4.54
   2   8  10   73.61    4.13
  -2   8 -10   79.22    5.28
  -2   8 -10   74.67    5.09
  -2  -8 -10   72.57    4.53
  -2   8 -10   62.38    3.78
   2   8  10   77.16    4.87
  -2   8 -11    3.02    1.33
  -2   8 -11    2.70    1.43
   2   8  11    3.01    1.06
  -2   8 -11    4.39    1.97
  -2   8 -11    3.63    1.92
   2   8  11    1.62    1.54
  -2   8 -11    3.35    1.02
  -2  -8 -11    3.48    1.47
  -2   8 -12   49.58    3.47
  -2   8 -12   57.11    3.46
  -2   8 -12   57.96    4.12
  -2  -8 -12   54.82    3.64
   2   8  12   52.66    3.74
  -2   8 -13   65.76    3.67
  -2   8 -13   65.89    3.78
  -2   8 -13   63.75    4.15
  -2  -8 -13   56.31    3.74
   2   8  13   55.18    3.83
   2   8  14   12.51    1.69
  -2  -8 -14   12.57    1.65
  -2   8 -14   11.54    1.50
  -2   8 -14   13.29    1.55
  -2  -8 -15  128.29    6.31
   2   8  15  129.83    6.29
  -2   8 -15  134.17    6.16
   2   8  16    7.95    1.02
  -2   8 -16    8.79    1.16
  -2  -8 -16    6.67    1.03
  -2   8 -16    7.93    1.02
  -2   8 -17    9.72    1.03
  -2   8 -17    8.68    0.95
  -2   8 -18    5.96    0.75
   2   9 -17   43.30    2.18
  -2   9  16    7.63    1.05
   2   9 -16    7.52    0.93
   2   9 -16   10.03    1.03
  -2   9  15   18.76    1.70
   2   9 -15   17.79    1.56
   2   9 -15   20.98    1.59
  -2   9  14    6.86    1.33
   2   9 -14    5.17    1.24
   2   9 -14    5.73    1.16
   2   9 -13  234.88   10.55
  -2   9  13  240.15   10.71
  -2   9  13  223.41   10.27
   2   9 -12   52.22    3.43
  -2   9  12   54.11    3.61
  -2   9  12   49.61    3.37
   2   9 -11  296.41   13.54
  -2   9  11  311.85   13.79
  -2   9  11  294.23   13.59
   2   9 -10   18.52    2.33
  -2   9  10   24.32    2.62
  -2   9  10   26.01    2.66
   2   9  -9    5.05    1.74
   2   9  -9    1.82    1.57
   2   9  -9    3.23    1.02
  -2   9   9   -1.70    1.84
  -2   9   9    2.77    1.77
   2   9  -8   16.69    2.12
   2   9  -8   14.26    2.30
   2   9  -8   14.63    1.69
  -2   9   8   20.77    2.79
  -2   9   8   17.43    2.23
   2   9  -7  138.22    6.92
   2   9  -7  134.64    7.25
   2   9  -7  124.63    6.37
   2   9  -7  119.55    7.24
  -2   9   7  144.26    7.54
   2   9  -7  153.35    7.71
  -2   9   7  138.93    7.32
  -2   9   7  138.36    7.74
   2   9  -7  142.49    7.85
   2   9  -7  146.13    7.46
   2   9  -6   40.82    3.39
   2   9  -6   44.10    3.09
   2   9  -6   42.81    3.48
   2   9  -6   36.68    2.60
  -2   9   6   47.84    3.70
   2   9  -6   40.07    3.45
   2   9  -6   40.49    3.62
  -2   9   6   34.44    3.21
   2   9  -6   48.79    3.95
  -2   9   6   42.89    3.58
  -2   9   6   47.35    4.02
   2   9  -5  141.34    6.90
   2   9  -5  136.48    7.18
   2   9  -5  128.15    6.36
   2   9  -5  142.49    7.52
  -2   9   5  147.72    7.56
   2   9  -5  129.02    7.62
  -2   9   5  130.09    7.46
  -2   9   5  124.16    7.27
   2   9  -5  125.47    7.47
  -2   9   5  137.33    7.81
   2   9  -4    8.16    1.79
  -2   9   4    3.58    1.22
   2   9  -4    5.44    1.56
   2   9  -4    0.55    2.42
  -2   9   4    6.43    1.82
   2   9  -4    3.11    2.35
   2   9  -4   11.70    3.05
  -2   9   4    5.96    2.27
   2   9  -4    7.35    2.41
  -2   9   4    5.91    2.00
  -2   9   4    5.41    2.13
   2   9  -4    4.63    2.00
  -2   9   4    8.98    2.02
  -2   9   3   45.11    3.08
   2   9  -3   40.88    3.11
   2   9  -3   42.75    3.38
   2   9  -3   44.53    3.57
  -2   9   3   35.78    3.34
   2   9  -3   38.14    3.95
   2   9  -3   45.07    4.13
  -2   9   3   40.99    3.83
   2   9  -3   50.17    4.25
  -2   9   3   49.43    4.05
   2   9  -3   51.68    4.44
   2   9  -3   36.22    3.58
  -2   9   3   48.03    3.72
   2   9  -2    4.39    1.67
  -2   9   2    4.39    1.33
   2   9  -2    2.18    1.64
   2   9  -2    2.53    1.69
   2   9  -2    7.37    2.60
  -2   9   2    1.73    1.74
   2   9  -2   -1.37    2.73
  -2   9   2    3.94    2.22
  -2   9   2    3.08    2.20
   2   9  -2    3.22    2.43
  -2   9   2    5.14    1.84
   2   9  -2    3.90    2.00
  -2   9   1   81.21    4.92
   2   9  -1   86.81    5.17
   2   9  -1   89.08    5.36
   2   9  -1   96.33    5.50
  -2   9   1   85.10    5.86
   2   9  -1   99.85    6.04
   2   9  -1   84.33    5.97
  -2   9   1   81.50    5.59
   2   9  -1   78.79    5.88
  -2   9   1   89.12    5.92
  -2   9   1   91.27    6.13
   2   9  -1   93.28    5.81
  -2   9   1   99.66    5.59
  -2   9   0  115.70    6.20
   2   9   0  119.08    6.52
   2   9   0  118.91    6.54
   2   9   0  106.40    6.98
  -2   9   0  116.66    7.35
   2   9   0  139.15    7.34
   2   9   0  102.89    6.93
  -2   9   0  112.14    6.87
  -2   9   0  115.44    7.06
  -2   9   0  116.98    7.15
  -2   9   0  124.42    6.69
   2   9   0  123.82    6.98
   2   9   1    4.68    1.68
  -2   9  -1    4.67    1.51
   2   9   1    4.08    1.67
  -2   9  -1    6.47    2.54
  -2   9  -1    5.85    2.17
   2   9   1   10.36    2.53
  -2   9  -1    3.44    2.10
   2   9   1    1.65    2.60
  -2   9  -1    5.52    1.51
  -2   9  -1    4.30    1.72
  -2   9  -2   30.92    2.79
   2   9   2   30.59    2.91
   2   9   2   35.88    3.00
  -2   9  -2   31.17    3.76
  -2   9  -2   36.19    3.62
  -2   9  -2   33.21    3.56
   2   9   2   29.23    3.45
  -2   9  -2   35.83    3.42
  -2   9  -2   31.10    2.93
  -2   9  -2   35.68    2.70
  -2   9  -3  184.10    8.99
   2   9   3  183.68    9.03
   2   9   3  177.59    8.95
  -2   9  -3  198.02    9.89
  -2   9  -3  169.46   10.02
   2   9   3  174.19    9.55
  -2   9  -3  182.85    9.79
  -2   9  -3  192.88    9.57
   2   9   3  192.93    9.69
  -2   9  -3  176.94    8.98
  -2   9  -3  185.40    8.72
  -2   9  -4    4.88    1.61
  -2   9  -4    5.22    1.60
   2   9   4    2.13    1.43
   2   9   4    5.92    1.59
  -2   9  -4    2.16    2.30
   2   9   4    1.49    2.24
  -2   9  -4    4.39    2.12
  -2   9  -4    3.89    1.99
  -2   9  -4    3.73    1.41
  -2   9  -4    4.05    1.56
   2   9   4    2.43    1.81
   2   9   5  362.06   15.72
  -2   9  -5  354.97   15.66
  -2   9  -5  351.23   15.80
  -2   9  -5  346.76   15.96
   2   9   5  345.49   15.57
   2   9   5  341.23   16.13
  -2   9  -5  384.72   16.60
  -2   9  -5  358.73   16.69
  -2   9  -5  324.36   15.50
  -2   9  -5  360.75   15.47
   2   9   5  367.42   16.45
  -2   9  -6   76.46    4.41
   2   9   6   74.01    4.34
  -2   9  -6   75.51    4.70
   2   9   6   65.37    4.14
  -2   9  -6   79.15    5.03
  -2   9  -6   62.69    4.49
  -2   9  -6   78.46    5.30
   2   9   6   71.23    4.80
  -2   9  -6   76.53    5.59
  -2   9  -6   74.32    4.23
   2   9   6   71.53    4.92
  -2   9  -7  118.69    6.90
  -2   9  -7  109.37    6.16
   2   9   7   92.59    5.33
  -2   9  -7  111.31    5.73
  -2   9  -7  110.62    6.05
   2   9   7  108.34    5.64
  -2  -9  -7   99.81    5.66
   2   9   7  116.02    6.14
   2   9   7  107.13    6.28
  -2   9  -7  111.19    5.58
  -2   9  -8   76.53    4.33
   2   9   8   65.73    4.07
  -2   9  -8   74.43    4.59
  -2   9  -8   69.32    5.11
  -2   9  -8   72.10    4.57
  -2   9  -8   78.32    5.28
  -2  -9  -8   64.05    4.22
   2   9   8   74.53    4.83
  -2   9  -8   72.98    4.16
  -2   9  -9  132.40    6.49
   2   9   9  109.96    6.12
  -2   9  -9  133.12    6.75
  -2   9  -9  135.82    7.35
  -2   9  -9  148.40    7.56
  -2  -9  -9  118.07    6.43
   2   9   9  135.22    7.03
  -2   9  -9  143.17    6.43
  -2   9 -10    6.90    1.55
  -2   9 -10    6.18    1.36
  -2   9 -10    5.11    1.91
  -2   9 -10    7.30    1.31
   2   9  10    8.68    1.79
  -2  -9 -10    4.80    1.25
   2   9  11  146.43    7.59
  -2   9 -11  176.44    8.41
  -2  -9 -11  146.51    7.55
  -2   9 -11  174.57    7.59
   2   9  11  171.23    8.08
  -2   9 -11  171.83    7.67
  -2   9 -12   19.28    2.16
  -2  -9 -12   15.96    1.67
   2   9  12   20.59    2.00
  -2   9 -12   23.65    1.79
  -2   9 -12   21.55    1.82
  -2   9 -13   53.79    3.25
  -2   9 -13   57.75    2.97
   2   9  13   52.40    3.11
  -2   9 -13   55.43    2.90
  -2   9 -14    1.12    0.78
   2   9  14    0.07    0.76
  -2   9 -14    2.20    0.80
  -2   9 -15   28.47    1.77
  -2   9 -15   33.69    1.85
  -2  10  14    8.83    0.91
  -2  10  13   96.23    4.63
   2  10 -12  142.89    6.33
  -2  10  12  151.24    6.46
   2  10 -11    6.01    1.18
  -2  10  11    4.15    1.19
   2  10 -10  238.97   10.68
  -2  10  10  237.60   10.76
   2  10  -9   65.05    3.72
  -2  10   9   74.15    4.19
   2  10  -8   19.98    1.91
  -2  10   8   19.84    2.09
  -2  10   8   17.93    2.03
   2  10  -7    4.37    1.42
   2  10  -7    5.29    1.54
   2  10  -7    5.36    1.34
  -2  10   7    7.35    1.64
  -2  10   7    5.30    1.69
   2  10  -6  211.49   10.38
   2  10  -6  200.74   10.47
  -2  10   6  229.00   10.67
  -2  10   6  222.41   10.87
  -2  10   6  202.68   10.55
   2  10  -5  134.14    7.09
  -2  10   5  148.85    7.42
   2  10  -5  139.23    7.38
   2  10  -5  140.04    7.44
  -2  10   5  124.24    7.04
  -2  10   5  142.27    7.63
  -2  10   5  143.61    7.42
   2  10  -4   13.26    2.15
  -2  10   4   16.58    2.15
  -2  10   4   16.31    2.56
  -2  10   4   18.86    2.41
   2  10  -4   15.50    2.52
  -2  10   4   13.11    2.07
   2  10  -3  292.21   13.21
   2  10  -3  302.31   13.58
   2  10  -3  294.74   13.51
  -2  10   3  285.47   13.25
  -2  10   3  275.97   13.38
  -2  10   3  288.29   13.54
   2  10  -3  285.30   13.56
   2  10  -2    2.41    1.41
   2  10  -2    4.14    1.78
  -2  10   2    6.13    1.52
  -2  10   2    2.68    1.80
  -2  10   2    1.71    1.79
   2  10  -2   -0.79    2.26
  -2  10   1    0.96    1.04
   2  10  -1   -0.48    1.36
   2  10  -1    0.91    1.64
  -2  10   1   -0.76    1.37
  -2  10   1    4.34    1.80
  -2  10   1   -0.16    1.72
   2  10  -1   -4.57    2.49
  -2  10   1   -1.29    1.87
  -2  10   1    0.66    1.77
   2  10   0   52.33    3.64
  -2  10   0   47.71    3.26
  -2  10   0   53.92    3.67
   2  10   0   62.20    4.17
  -2  10   0   54.95    4.27
   2  10   0   56.17    4.35
  -2  10   0   51.37    3.90
  -2  10   0   60.84    4.40
  -2  10   0   55.54    4.02
   2  10   1   39.16    3.01
  -2  10  -1   36.33    2.75
  -2  10  -1   41.62    3.06
   2  10   1   36.11    3.30
   2  10   1   35.02    3.63
  -2  10  -1   45.11    3.89
  -2  10  -1   42.57    3.43
   2  10   1   49.78    3.85
   2  10   2   22.12    2.24
  -2  10  -2   25.33    2.25
  -2  10  -2   21.39    2.22
  -2  10  -2   25.00    3.04
   2  10   2   22.76    3.01
  -2  10  -2   27.16    2.86
  -2  10  -2   27.86    2.94
   2  10   3   75.82    4.53
   2  10   3   80.93    5.29
  -2  10  -3   82.36    5.22
  -2  10  -3   80.07    5.15
  -2  10  -3   90.05    5.65
  -2  10  -3   75.07    5.01
   2  10   4   92.74    5.17
   2  10   4  100.70    5.80
   2  10   4  128.34    6.10
   2  10   4   89.51    5.85
  -2  10  -4   86.42    5.49
  -2  10  -4  113.40    6.36
  -2  10  -4   93.27    5.87
  -2  10  -4  107.65    5.89
   2  10   5    0.54    1.04
  -2  10  -5    1.73    1.06
   2  10   5    0.82    1.42
   2  10   5   -3.31    2.08
  -2  10  -5   -0.59    1.83
  -2  10  -5    1.35    1.59
   2  10   6   21.65    1.93
   2  10   6   23.88    2.45
  -2  10  -6   25.26    1.97
   2  10   6   21.02    2.59
  -2  10  -6   28.78    2.87
  -2  10  -6   21.87    2.52
  -2  10  -7    1.77    1.01
   2  10   7   -0.12    1.28
  -2  10  -7    2.87    1.82
  -2  10  -7   -1.33    1.63
  -2  10  -8    7.84    1.20
   2  10   8    9.07    1.62
  -2  10  -9    4.39    0.96
   2  10   9    3.62    1.23
  -2  10  -9    0.79    1.42
   2  10   9   -0.69    1.46
  -2  10 -10   40.20    2.27
   2  10  10   41.18    2.68
  -2  10 -10   43.57    2.90
   2  10  11    1.62    0.92
  -2  10 -11    1.52    0.71
  -2  10 -12   29.12    1.70
   2  10  12   28.38    1.90
  -2  11   9   18.46    1.36
  -2  11   9   11.96    1.31
  -2  11   8   54.70    2.90
  -2  11   8   47.14    2.97
  -2  11   7   33.40    2.21
  -2  11   7   33.14    2.44
  -2  11   6    1.41    0.87
  -2  11   6   -1.88    1.44
  -2  11   5   16.23    1.67
  -2  11   5   22.64    1.99
   2  11  -4  127.61    6.19
   2  11  -4  117.73    6.24
  -2  11   4  118.79    6.18
  -2  11   4  126.18    6.36
   2  11  -3    0.31    0.89
  -2  11   3    0.08    1.02
   2  11  -3    2.05    1.25
  -2  11   3   -0.67    1.46
   2  11  -2   42.89    2.75
   2  11  -2   44.52    2.97
  -2  11   2   35.23    2.63
  -2  11   2   44.19    3.22
  -2  11   2   40.20    3.08
   2  11  -1    0.61    0.93
   2  11  -1   -1.38    1.32
  -2  11   1   -2.95    1.67
  -2  11   1   -2.09    1.64
   2  11   0   45.83    2.96
   2  11   0   58.80    3.45
  -2  11   0   56.65    3.57
  -2  11   0   47.98    3.43
   2  11   1    8.17    1.22
   2  11   1   12.21    1.68
  -2  11  -1    9.10    1.64
   2  11   2  145.90    7.00
   2  11   2  161.35    7.52
  -2  11  -2  156.64    7.36
   2  11   2  156.36    7.62
  -2  11  -2  158.52    7.59
   2  11   3   38.17    2.90
  -2  11  -3   39.88    2.87
   2  11   4  109.85    5.89
  -2  11  -4  123.17    5.86
   2  11   5    0.52    1.02
  -2  11  -5   16.64    1.67
   2  11   6   55.28    3.15
   2  11   6   48.37    3.10
   2  11   7    1.78    0.86
   2  11   7    4.14    1.15
   2  11   8   -0.43    0.75
   2  11   8    8.45    1.11
   2  11   9    6.54    0.86
  -3   0  25    0.10    0.63
  -3   0  24  137.79    6.22
   3   0 -24  123.89    6.20
   3   0 -23   -0.30    0.98
   3   0 -23   -0.26    0.83
   3   0 -22  585.87   24.78
   3   0 -22  575.96   24.60
   3   0 -21    0.97    1.08
   3   0 -21    0.20    0.98
   3   0 -21   -0.26    1.18
   3   0 -21    0.59    1.17
   3   0 -20   21.59    2.39
   3   0 -20   20.28    2.13
   3   0 -20   20.96    2.29
   3   0 -20   19.07    2.19
   3   0 -19    0.38    1.22
   3   0 -19    0.57    1.39
   3   0 -19    0.58    2.39
   3   0 -19    1.49    1.40
   3   0 -19    0.41    1.34
   3   0 -18  501.79   22.39
   3   0 -18  490.77   27.28
   3   0 -18  554.65   22.75
   3   0 -18  536.38   22.61
   3   0 -18  491.51   22.50
   3   0 -17   -0.14    1.35
   3   0 -17    0.78    1.32
   3   0 -17   -0.55    2.40
   3   0 -17    0.53    1.30
   3   0 -17   -0.43    1.42
   3   0 -16 1187.90   49.25
   3   0 -16 1283.69   49.50
   3   0 -16 1090.49   53.71
   3   0 -16 1064.67   54.77
   3   0 -16 1165.16   49.24
   3   0 -16 1190.01   49.42
   3   0 -15    2.38    2.09
   3   0 -15    1.21    3.07
   3   0 -15    0.72    1.30
   3   0 -15    1.72    1.33
   3   0 -15    1.44    1.31
   3   0 -14   93.81    5.28
   3   0 -14  102.59    5.42
   3   0 -14   93.80    9.20
   3   0 -14  107.15    8.54
   3   0 -13    0.20    0.99
   3   0 -13    1.02    1.04
   3   0 -13    3.72    3.05
   3   0 -13    2.32    2.30
   3   0 -12  490.62   21.34
   3   0 -12  496.31   24.45
   3   0 -12  522.19   21.47
   3   0 -11    0.88    1.08
   3   0 -11    0.41    0.91
   3   0 -11    0.30    1.81
   3   0 -10    8.37    1.29
  -3   0  10   10.54    2.47
   3   0 -10   10.66    2.55
  -3   0   9    1.18    1.86
   3   0  -9    1.01    1.59
  -3   0   8 2187.61   83.25
   3   0  -8 1857.01   83.18
  -3   0   7    0.29    1.20
  -3   0   6 9000.42  361.31
  -3   0   5    1.54    0.93
  -3   0   4 1035.65   40.36
   3   0  -4  935.76   40.13
   3   0  -3    0.96    0.60
  -3   0   2 5399.21  216.90
  -3   0   1    1.12    0.96
  -3   0   0 1944.37   78.70
  -3   0  -1    0.09    1.02
   3   0   2   42.42    3.80
  -3   0  -2   38.71    2.88
   3   0   3   -0.22    1.83
  -3   0  -4 4858.30  202.79
   3   0   4 5435.00  204.84
  -3   0  -5    0.38    1.01
  -3   0  -6  282.12   12.91
   3   0   7   -0.21    1.97
  -3   0  -8  549.75   25.67
   3   0   8  560.75   24.49
  -3   0  -9    1.68    1.44
  -3   0  -9    2.22    1.36
  -3   0  -9   -0.29    2.13
  -3   0 -10   17.76    2.14
  -3   0 -10   21.70    4.44
  -3   0 -10   18.13    1.74
  -3   0 -10   17.90    2.05
  -3   0 -10   21.67    3.57
  -3   0 -11    1.51    2.75
  -3   0 -11    3.72    1.14
  -3   0 -11    0.43    1.21
  -3   0 -11   -0.33    1.89
  -3   0 -12  651.40   31.54
  -3   0 -12  651.53   25.84
  -3   0 -12  578.66   25.86
  -3   0 -12  551.83   28.28
   3   0  13   -0.89    3.91
  -3   0 -13    1.78    1.43
  -3   0 -13    1.81    3.23
  -3   0 -13    0.14    1.48
  -3   0 -13    1.80    1.09
   3   0  14    7.56    4.90
  -3   0 -14   11.56    2.05
  -3   0 -14   14.86    4.40
  -3   0 -14   10.55    1.77
   3   0  15    3.91    4.28
  -3   0 -15    0.98    1.65
  -3   0 -15    2.74    3.68
  -3   0 -15    0.52    1.24
  -3   0 -16 1894.13   76.31
  -3   0 -16 1823.02   76.74
  -3   0 -17    0.86    1.74
  -3   0 -17    0.96    1.42
   3   0  17    2.32    1.35
  -3   0 -18  429.46   19.31
  -3   0 -18  456.20   19.91
   3   0  18  437.02   19.20
  -3   0 -19    1.28    1.22
  -3   0 -19    2.58    1.71
   3   0  19    1.73    1.39
  -3   0 -20   21.36    2.21
   3   0  20   23.52    2.27
   3   0  21    0.27    1.08
  -3   0 -21    0.60    0.99
  -3   0 -21   -1.28    1.22
   3   0  22  204.86    8.75
  -3   0 -22  195.28    9.03
  -3   0 -22  177.72    8.66
   3   0  23    0.74    0.78
  -3   0 -23   -0.18    0.61
  -3   0 -23    0.95    0.82
   3   0  24   38.74    2.08
  -3   0 -24   39.67    2.19
  -3  -1  25    8.91    0.96
   3   1 -25    7.76    0.85
  -3  -1  24   19.47    1.63
   3  -1 -24   13.81    1.50
   3   1 -23  184.37    8.42
   3  -1 -23  178.06    8.17
   3  -1 -23  179.58    8.45
   3  -1 -22    0.59    1.06
   3  -1 -22    1.45    1.07
   3   1 -22    1.08    1.08
   3  -1 -22    1.85    1.01
   3  -1 -21  184.62    9.07
   3  -1 -21  191.27    9.26
   3   1 -21  187.90    9.25
   3  -1 -21  190.40    8.99
   3   1 -21  211.32    9.35
   3   1 -21  177.79    8.96
   3  -1 -20    6.50    1.66
   3   1 -20    9.08    1.80
   3  -1 -20    7.93    1.76
   3   1 -20    7.79    1.72
   3  -1 -20    8.77    1.61
   3   1 -20    9.80    1.77
   3  -1 -20    6.56    1.49
   3  -1 -19   29.00    2.73
   3   1 -19   32.87    2.84
   3   1 -19   24.31    2.25
   3   1 -19   18.68    4.23
   3  -1 -19   22.62    4.46
   3  -1 -19   30.70    2.83
   3   1 -19   29.93    2.80
   3  -1 -19   24.77    2.48
   3  -1 -19   25.24    2.53
   3   1 -19   27.14    2.73
   3   1 -18   59.57    3.71
   3  -1 -18   62.64    4.15
   3   1 -18   65.40    4.22
   3   1 -18   48.21    6.64
   3  -1 -18   58.55    4.07
   3  -1 -18   51.35    6.68
   3   1 -18   70.74    4.30
   3  -1 -18   57.45    3.86
   3   1 -18   60.44    4.20
   3  -1 -18   47.11    3.79
   3   1 -17  692.12   30.06
   3   1 -17  764.84   30.60
   3   1 -17  690.94   30.54
   3  -1 -17  680.07   30.38
   3  -1 -17  672.09   35.08
   3   1 -17  676.97   35.32
   3  -1 -17  754.57   30.64
   3  -1 -17  712.05   30.30
   3   1 -17  760.65   30.64
   3   1 -16  170.40    8.04
   3   1 -16  155.46    7.57
   3   1 -16  144.36    7.73
   3  -1 -16  138.79   11.94
   3  -1 -16  168.92    8.05
   3  -1 -16  141.15   11.24
   3   1 -16  160.34   11.80
   3   1 -16  130.22   12.34
   3   1 -16  156.12    7.95
   3  -1 -16  146.46    7.65
   3   1 -16  156.54    8.03
   3  -1 -15  283.63   12.67
   3   1 -15  267.70   12.47
   3   1 -15  280.57   12.79
   3  -1 -15  271.81   16.54
   3   1 -15  288.03   16.85
   3   1 -15  245.99   17.77
   3  -1 -15  276.63   12.85
   3  -1 -15  247.56   17.14
   3   1 -15  299.29   12.94
   3   1 -15  289.25   13.01
   3   1 -14  105.03    5.36
   3   1 -14   88.12    9.35
   3  -1 -14   93.16    5.28
   3   1 -14   85.53    7.80
   3   1 -14   98.65    5.09
   3  -1 -14   90.25    5.09
   3   1 -14  101.12    5.47
   3   1 -13  230.48   10.27
   3   1 -13  226.38   13.44
   3   1 -13  213.04   14.93
   3  -1 -13  237.25   10.38
   3  -1 -13  221.88   10.14
   3   1 -13  219.32   10.32
   3   1 -13  208.62    9.99
   3   1 -13  222.43   10.40
   3   1 -12    0.36    0.83
   3  -1 -12    0.19    0.98
   3  -1 -12    0.91    0.84
   3   1 -12    1.20    0.83
   3   1 -12    1.06    1.05
  -3   1  12    2.93    2.44
   3   1 -12    1.05    2.76
   3   1 -12    1.05    2.07
   3  -1 -11   68.92    3.88
   3   1 -11   72.23    4.05
  -3   1  11   80.53    7.06
   3  -1 -11   76.70    4.09
   3   1 -11   75.34    4.06
   3   1 -11   83.50    7.79
   3   1 -11   75.66    6.12
   3   1 -10   28.77    2.22
   3  -1 -10   32.97    2.33
   3   1 -10   36.64    3.99
   3   1 -10   31.24    2.15
   3   1 -10   34.13    5.30
  -3   1  10   38.28    4.93
   3   1  -9   57.26    4.73
   3   1  -9   55.61    4.82
   3   1  -9   67.36    6.70
  -3   1   9   54.85    3.85
   3   1  -8   19.69    3.21
   3   1  -8   23.65    2.78
  -3   1   8   19.42    3.57
  -3   1   8   14.46    2.25
   3   1  -7 1938.53   84.63
   3   1  -7 1970.64   83.43
  -3   1   6  270.28   12.86
   3   1  -6  236.69   11.53
   3   1  -6  231.36   12.95
  -3   1   5 1628.29   69.21
  -3   1   5 1989.73   71.82
   3   1  -5 1769.99   72.59
   3   1  -5 1873.97   70.46
  -3   1   4 1929.65   73.02
   3   1  -4 1785.11   74.34
   3   1  -4 1677.60   71.80
   3   1  -3 2587.92  112.74
  -3   1   3 2811.99  111.17
  -3   1   2  313.35   14.61
  -3  -1   2  320.35   13.92
  -3   1   1 1280.30   52.45
  -3  -1   1 1224.51   51.67
   3   1  -1 1322.45   54.82
  -3   1   0  580.48   23.02
  -3  -1   0  506.10   22.25
   3   1   0  553.12   25.28
   3   1   0  573.60   23.37
  -3   1  -1  695.31   29.76
   3   1   1  687.81   29.77
  -3   1  -1  732.62   29.08
   3   1   1  680.22   31.81
  -3   1  -2 9804.40  394.06
  -3   1  -2 9660.37  393.42
   3   1   2 9899.07  394.90
   3   1   2 9319.94  395.37
  -3   1  -2 9999.00  392.79
   3  -1   3    5.71    1.89
   3   1   3    3.27    2.22
   3   1   3    5.87    2.36
  -3   1  -3    4.20    1.73
  -3   1  -4 1532.65   66.72
   3   1   4 1600.61   68.04
   3  -1   4 1668.22   67.27
  -3   1  -4 1633.26   66.01
  -3   1  -5  153.88    8.61
  -3   1  -5  160.73    9.07
   3   1   5  146.73    9.27
  -3   1  -5  161.37    8.17
  -3   1  -6    8.80    2.36
  -3  -1  -6    4.84    0.90
  -3   1  -6    4.28    1.54
   3   1   6    4.66    2.29
  -3   1  -7  271.61   14.58
  -3   1  -7  276.14   13.15
  -3   1  -7  280.40   13.78
   3   1   7  275.60   14.30
  -3   1  -8  170.75   10.40
  -3   1  -8  160.31    8.46
  -3   1  -8  173.81    9.74
   3   1   8  172.44    9.54
  -3   1  -9  192.08   11.56
  -3  -1  -9  171.33    8.45
  -3  -1  -9  181.76    8.28
  -3   1  -9  193.46   10.62
  -3   1  -9  169.38    8.41
  -3   1  -9  178.02   11.08
  -3   1 -10  317.92   17.73
  -3  -1 -10  338.24   14.45
  -3  -1 -10  342.12   14.20
  -3   1 -10  331.51   13.89
  -3   1 -10  337.38   16.99
  -3   1 -10  308.63   14.31
  -3  -1 -10  297.28   13.95
  -3  -1 -10  313.92   16.15
  -3   1 -10  307.15   17.14
  -3  -1 -11  253.34   15.68
  -3  -1 -11  241.10   11.07
  -3   1 -11  238.78   14.53
  -3   1 -11  249.01   10.54
  -3   1 -11  249.07   13.79
  -3  -1 -11  239.76   10.79
  -3   1 -11  255.15   11.10
  -3  -1 -11  209.31   10.54
   3   1  11  228.27   17.53
  -3   1 -11  224.29   13.71
  -3  -1 -11  193.30   12.27
  -3   1 -12   22.62    4.38
  -3  -1 -12   21.44    4.70
  -3  -1 -12   16.30    1.88
  -3   1 -12   18.59    2.15
   3   1  12   19.81    6.07
  -3  -1 -12   19.78    2.04
  -3   1 -12   17.04    3.46
  -3   1 -12   19.43    1.82
  -3  -1 -13   45.97    6.62
  -3   1 -13   37.62    5.87
   3   1  13   51.55    8.88
  -3   1 -13   41.06    3.48
  -3   1 -13   47.75    3.02
  -3  -1 -13   42.65    3.19
  -3   1 -13   43.31    5.50
  -3   1 -14  112.05    6.63
  -3  -1 -14  112.44   10.85
  -3  -1 -14  112.61    6.54
   3   1  14  106.50   12.83
  -3   1 -14  125.46    6.20
  -3   1 -14  113.08    9.48
  -3  -1 -14  121.57    6.44
  -3  -1 -15  181.83   14.47
  -3  -1 -15  172.93    9.30
  -3   1 -15  193.24    9.47
  -3  -1 -15  177.58    8.98
  -3   1 -15  187.42    8.77
  -3   1 -15  160.20   12.38
   3   1  15  144.86   15.83
  -3  -1 -16   42.43    3.60
  -3   1 -16   36.25    3.50
  -3   1 -16   42.78    3.13
  -3   1 -16   48.86    6.45
  -3  -1 -16   44.42    3.45
   3   1  16   40.86    8.48
   3   1  16   40.52    3.24
  -3  -1 -17  842.10   35.78
  -3   1 -17  867.95   35.54
  -3   1 -17  751.36   40.53
  -3  -1 -17  849.15   36.12
  -3   1 -17  887.09   36.29
   3   1  17  818.74   35.46
  -3  -1 -18  265.24   12.37
  -3   1 -18  262.14   12.05
  -3   1 -18  227.30   16.50
  -3  -1 -18  263.76   12.64
  -3   1 -18  268.92   12.75
   3   1  18  265.97   12.18
   3  -1  18  256.19   11.97
  -3  -1 -19  120.49    6.40
   3  -1  19  121.54    6.15
   3   1  19  126.22    6.32
  -3  -1 -19  119.60    6.64
  -3   1 -19  115.87    6.69
  -3   1 -19  102.49    5.96
   3   1  20   14.66    1.89
   3  -1  20    8.83    1.52
  -3  -1 -20   10.56    1.91
  -3   1 -20   11.01    1.95
  -3  -1 -20   11.05    1.74
  -3   1 -20    8.90    1.46
   3  -1  21    2.49    1.13
   3   1  21    2.33    1.23
  -3  -1 -21    2.97    1.30
  -3   1 -21    2.06    1.40
  -3   1 -21    2.97    1.03
  -3  -1 -21    3.06    1.14
   3   1  22    2.46    1.06
   3  -1  22    1.79    0.91
  -3  -1 -22    1.64    1.07
  -3   1 -22    0.07    0.70
  -3  -1 -22    2.14    0.91
  -3   1 -22    2.73    1.12
  -3   1 -23   65.44    3.39
   3   1  23   68.66    3.36
   3  -1  23   67.74    3.17
  -3  -1 -23   55.68    3.26
  -3  -1 -23   55.95    3.35
  -3   1 -23   62.25    3.49
  -3   1 -24   16.17    1.30
   3   1  24   21.73    1.36
  -3  -2  25   45.39    2.30
  -3   2  25   47.01    2.35
   3  -2 -24   18.45    1.58
   3   2 -24   19.07    1.48
  -3  -2  24   22.62    1.63
  -3   2  24   19.59    1.56
   3   2 -23   23.59    1.84
   3  -2 -23   21.04    1.82
   3   2 -23   17.84    1.78
   3  -2 -23   18.44    1.77
   3   2 -23   19.71    1.84
  -3   2  23   19.30    1.80
   3   2 -22  168.67    7.94
   3  -2 -22  158.89    7.79
   3  -2 -22  166.30    7.86
   3  -2 -22  156.06    7.40
   3   2 -22  186.41    8.03
  -3   2  22  174.50    7.81
   3   2 -22  138.90    7.46
   3  -2 -21  237.66   10.87
   3  -2 -21  223.69   10.84
   3  -2 -21  223.61   10.39
   3   2 -21  247.06   10.96
   3  -2 -20   65.54    4.18
   3  -2 -20   66.22    4.10
   3  -2 -20   61.51    3.71
   3   2 -20   65.58    4.14
   3   2 -20   57.26    3.96
   3  -2 -20   52.51    3.65
   3  -2 -19  123.61    6.90
   3  -2 -19  107.20    6.38
   3   2 -19  130.54    6.91
   3  -2 -19  130.06    6.86
   3  -2 -19  122.59    6.37
   3  -2 -18  120.02    6.56
   3   2 -18  108.33    6.06
   3   2 -18  111.48    6.41
   3  -2 -18  102.76    6.05
   3  -2 -18   95.65    9.41
   3  -2 -18  123.52    6.48
   3  -2 -18  110.95    5.90
   3   2 -18  121.70    6.45
   3  -2 -17    9.66    1.89
   3   2 -17    8.83    1.85
   3   2 -17    6.60    1.84
   3  -2 -17    9.90    3.43
   3   2 -17   11.38    3.64
   3  -2 -17   10.35    1.59
   3   2 -17   11.27    1.94
   3   2 -16  163.28    8.59
   3   2 -16  176.79    8.86
   3   2 -16  170.42   12.51
   3  -2 -16  169.92    8.68
   3  -2 -16  169.90    8.30
   3   2 -16  185.15    8.77
   3  -2 -15  824.42   35.56
   3   2 -15  840.50   36.06
   3   2 -15  874.40   36.22
   3  -2 -15  872.92   36.07
   3   2 -15  821.22   40.41
   3   2 -15  899.20   36.08
   3  -2 -14   63.33    3.56
   3   2 -14   55.84    3.90
   3   2 -14   55.94    3.86
   3   2 -14   49.45    7.47
   3   2 -14   56.25    6.28
   3  -2 -14   58.15    3.78
  -3   2  14   62.60    7.49
   3  -2 -13  227.75   10.51
   3   2 -13  243.80   11.07
   3   2 -13  234.87   11.00
  -3   2  13  275.58   16.30
   3   2 -13  226.94   14.08
   3  -2 -13  238.96   10.93
   3   2 -13  214.26   15.79
  -3   2  12   86.76    8.54
   3   2 -12   78.54    5.27
   3  -2 -12   90.99    4.79
   3   2 -12   96.00    7.37
   3   2 -12   81.45    8.60
  -3   2  11  143.40   10.58
   3  -2 -11  115.76    5.92
   3   2 -11  123.93    8.44
   3   2 -11  114.68   10.10
  -3   2  10   23.07    4.88
   3  -2 -10   18.49    1.77
  -3   2  10   14.83    2.05
   3   2 -10   15.08    3.02
   3   2 -10   15.62    4.43
   3   2 -10   13.88    2.64
  -3   2   9  449.78   21.38
   3   2  -9  388.28   18.97
  -3   2   9  360.64   17.62
  -3   2   9  358.33   17.20
   3   2  -9  410.25   21.16
   3   2  -9  410.39   18.73
   3   2  -9  374.79   16.07
   3   2  -8  426.97   21.44
  -3   2   8  401.94   19.83
  -3   2   8  411.98   19.41
   3   2  -8  441.80   20.25
   3   2  -8  461.12   22.75
   3   2  -7   19.88    4.23
  -3   2   7   19.89    3.17
   3   2  -7   20.36    2.71
  -3   2   7   19.72    2.65
  -3   2   7   27.26    4.40
  -3   2   6  583.21   25.85
  -3   2   6  538.19   26.16
   3   2  -6  590.73   28.10
   3   2  -5 1499.26   68.03
  -3   2   5 1508.45   66.26
  -3   2   5 1600.78   65.94
   3   2  -5 1555.46   67.62
   3   2  -4 1720.08   76.90
  -3   2   4 1711.93   75.01
  -3   2   4 1782.85   74.70
   3   2  -4 1815.45   76.05
  -3   2   4 2015.57   75.87
  -3   2   3  542.86   23.78
  -3   2   3  511.93   22.63
   3   2  -3  497.27   22.41
   3   2  -3  543.06   24.63
   3   2  -3  524.90   25.78
  -3   2   2   90.44    5.18
  -3   2   2   84.71    5.74
   3   2  -2   84.06    6.15
   3   2  -2   79.99    5.34
  -3   2   2   98.14    5.89
  -3   2   1  528.30   22.71
  -3   2   1  526.59   22.97
   3   2  -1  476.03   25.04
   3   2  -1  505.03   23.49
  -3   2   0  461.29   21.02
  -3   2   0  457.34   20.50
   3   2   0  453.95   20.92
   3   2   0  433.91   22.65
  -3   2  -1  693.29   29.53
   3   2   1  638.30   29.41
   3   2   1  642.11   31.08
  -3   2  -2  168.91    9.79
   3   2   2  183.11   11.39
  -3   2  -3    0.96    1.65
  -3   2  -3    1.18    1.70
  -3   2  -3    2.62    1.07
  -3   2  -3    4.26    2.21
   3   2   3    0.37    2.41
   3  -2   3    2.85    1.35
  -3   2  -4    6.88    2.15
  -3   2  -4    5.79    2.06
  -3   2  -4    6.73    1.49
  -3   2  -4    8.71    2.42
   3   2   4    9.03    3.10
  -3   2  -5   14.81    3.08
  -3   2  -5   16.36    2.91
  -3   2  -5   12.26    2.03
   3   2   5   13.55    3.71
  -3   2  -6  467.49   22.89
  -3   2  -6  452.83   21.83
  -3   2  -6  476.98   21.40
   3   2   6  483.98   23.56
   3   2   7  287.97   15.68
  -3   2  -7  281.37   14.20
  -3   2  -7  272.82   15.40
  -3   2  -7  288.86   14.17
  -3   2  -7  270.52   14.13
   3   2   8    7.58    5.52
   3   2   8    1.63    2.62
  -3   2  -8    2.64    2.87
  -3   2  -8    3.94    2.09
  -3   2  -8    5.69    2.14
  -3   2  -8    4.15    2.36
  -3  -2  -8    3.29    1.47
   3   2   9  284.70   18.63
  -3   2  -9  234.37   14.27
  -3   2  -9  226.74   11.72
  -3  -2  -9  246.77   10.84
  -3   2  -9  249.32   13.22
  -3   2  -9  243.41   13.32
  -3   2  -9  227.35   10.78
  -3  -2  -9  238.00   10.89
  -3  -2 -10   83.74    8.52
  -3   2 -10   90.37    5.06
  -3  -2 -10   82.64    5.10
  -3   2 -10  103.05    7.62
  -3   2 -10   93.73    7.99
  -3   2 -10   99.71    4.62
  -3   2 -10   93.87    7.17
  -3  -2 -10   93.42    5.07
   3   2  10   87.88   10.81
  -3   2 -10   89.50    5.23
   3   2  11   11.10    1.49
  -3   2 -11   12.37    3.03
  -3   2 -11   12.23    2.03
   3   2  11    9.15    5.19
  -3  -2 -11   12.18    4.13
  -3   2 -11    9.03    2.78
  -3  -2 -11   15.04    1.81
  -3   2 -11    8.44    1.15
  -3   2 -11    7.20    1.69
  -3  -2 -11   13.51    1.99
   3   2  12    3.09    1.20
  -3   2 -12    2.09    2.37
  -3   2 -12    1.85    1.42
   3   2  12    9.92    5.61
  -3  -2 -12    6.35    3.82
  -3   2 -12    2.51    1.49
  -3  -2 -12    2.76    1.40
  -3   2 -12    1.93    0.90
  -3  -2 -12    3.80    1.61
   3   2  13  456.47   20.30
  -3  -2 -13  465.11   20.69
  -3   2 -13  462.77   24.45
  -3   2 -13  487.45   20.17
  -3   2 -13  486.52   21.00
   3   2  13  441.55   29.93
  -3   2 -13  476.19   20.85
   3   2  14  124.81    6.72
  -3  -2 -14  128.01    7.04
  -3   2 -14  133.09   10.31
  -3   2 -14  136.84    6.58
   3   2  14  116.72   13.94
  -3   2 -14  138.54    7.33
   3   2  15  200.99   10.01
  -3   2 -15  227.16    9.93
  -3  -2 -15  205.02   10.35
  -3   2 -15  219.21   14.52
   3   2  15  191.28   18.41
  -3  -2 -15  209.84   10.49
   3   2  16    8.95    1.96
  -3   2 -16    7.51    3.18
   3   2  16   10.33    5.94
  -3  -2 -16   11.22    1.99
  -3   2 -16   11.08    1.64
  -3  -2 -16    7.39    1.91
  -3  -2 -17   34.59    3.16
  -3   2 -17   35.74    5.75
   3   2  17   34.28    2.97
  -3  -2 -17   35.98    3.31
  -3   2 -17   36.41    2.74
  -3  -2 -18  242.98   11.74
   3   2  18  255.62   11.55
   3  -2  18  243.80   11.17
  -3  -2 -18  248.71   11.87
  -3   2 -18  240.01   11.20
  -3  -2 -19  510.76   22.28
   3   2  19  557.39   22.15
   3  -2  19  507.11   21.70
  -3  -2 -19  474.88   22.22
  -3   2 -19  507.95   21.78
   3  -2  20    1.56    1.01
   3   2  20    2.48    1.41
  -3  -2 -20    0.87    1.18
  -3  -2 -20    2.10    1.26
  -3   2 -20    0.09    0.94
   3  -2  21   63.54    3.47
   3   2  21   71.60    3.86
  -3  -2 -21   63.49    3.85
  -3  -2 -21   60.72    3.83
  -3   2 -21   67.18    3.98
  -3   2 -22    7.34    1.22
   3  -2  22    5.37    0.88
   3   2  22    9.60    1.30
  -3  -2 -22    7.98    1.15
  -3   2 -22    5.29    1.18
  -3  -2 -22    7.10    1.18
  -3   2 -23    6.86    1.05
   3   2  23    6.85    1.02
  -3   2 -23    6.59    1.04
  -3  -2 -23    5.66    0.95
  -3   2 -24    6.85    0.79
  -3   2 -24    6.22    0.86
   3   2  24    5.45    0.73
  -3   3  24   31.89    1.80
  -3  -3  24   28.73    1.71
   3   3 -23    1.98    0.82
  -3   3  23    4.23    0.94
   3  -3 -23    2.55    0.97
   3  -3 -23    3.18    0.87
   3   3 -22   29.82    2.21
  -3   3  22   32.74    2.28
   3   3 -22   26.65    2.16
   3   3 -22   32.81    2.42
   3  -3 -22   32.16    2.48
   3  -3 -22   29.98    2.30
   3   3 -21   17.24    1.82
  -3   3  21   14.88    1.74
   3   3 -21   12.88    1.74
   3  -3 -21   15.09    1.97
   3   3 -21   13.56    1.78
   3  -3 -21   15.40    1.81
   3   3 -20  185.22    9.37
  -3   3  20  203.71    9.22
   3  -3 -20  184.00    9.27
   3  -3 -20  194.75    9.57
   3   3 -20  204.58    9.51
   3   3 -19   94.71    5.53
   3  -3 -19   96.64    5.51
   3  -3 -19  115.19    5.97
   3  -3 -19  112.60    6.19
   3   3 -19  110.32    5.92
   3   3 -18   11.20    1.89
   3   3 -18    9.21    1.99
   3  -3 -18   12.05    3.42
   3   3 -18    9.23    1.79
   3  -3 -18    8.19    1.83
   3   3 -17   30.59    2.75
   3   3 -17   26.20    2.76
   3   3 -17   31.30    3.04
   3  -3 -17   30.09    2.78
   3   3 -17   29.88    2.84
   3   3 -16  175.26    8.71
   3   3 -16  166.38    8.78
   3   3 -16  173.87    8.97
   3  -3 -16  176.59    8.81
   3   3 -16  181.70    8.83
   3   3 -15   46.85    3.30
   3   3 -15   38.14    3.36
   3   3 -15   44.50    3.57
   3  -3 -15   49.83    3.51
  -3   3  15   42.16    6.64
   3   3 -15   40.28    3.26
   3   3 -14  583.71   24.05
   3   3 -14  561.52   24.31
   3   3 -14  558.33   24.27
   3  -3 -14  539.13   24.03
   3   3 -14  550.62   24.01
  -3   3  14  606.73   31.15
   3   3 -13   29.98    2.43
   3   3 -13   26.25    2.99
   3   3 -13   28.77    2.71
   3   3 -13   27.07    2.63
   3  -3 -13   30.55    2.52
   3   3 -13   29.61    2.44
  -3   3  13   25.37    5.33
   3   3 -12   16.23    1.75
   3   3 -12   12.76    2.34
   3   3 -12   14.82    2.00
   3   3 -12   15.32    2.00
   3  -3 -12   15.35    1.82
  -3   3  12   18.21    4.74
   3   3 -12   16.45    1.76
   3   3 -11  162.27    9.24
   3   3 -11  176.08    8.37
   3   3 -11  189.67    8.76
   3  -3 -11  195.35    8.58
  -3   3  11  207.96   14.33
   3   3 -11  170.24    8.35
   3  -3 -10  566.28   23.64
   3   3 -10  547.64   26.98
   3   3 -10  515.64   24.54
   3   3 -10  572.75   23.57
   3   3  -9  546.87   25.38
   3   3  -9  622.18   28.86
  -3   3   9  555.15   26.80
   3   3  -9  585.38   30.15
   3  -3  -9  599.28   24.42
  -3   3   9  524.73   25.56
   3   3  -9  606.11   24.35
  -3   3   9  647.93   30.56
   3   3  -8  528.97   24.78
   3   3  -8  556.98   28.34
  -3   3   8  559.38   26.61
  -3   3   8  565.98   25.61
   3   3  -8  563.85   29.29
   3   3  -8  584.59   23.72
  -3   3   7  182.77   10.26
  -3   3   7  187.89   11.19
   3   3  -7  175.67   12.51
  -3   3   7  213.84   13.22
  -3   3   6   39.13    4.20
  -3   3   6   35.52    4.55
   3   3  -6   33.73    5.60
  -3   3   6   40.52    5.63
  -3   3   5  173.88   10.09
  -3   3   5  164.75   10.53
   3   3  -5  160.59   12.22
  -3   3   4   63.61    5.36
   3   3  -4   65.27    7.16
  -3   3   4   64.88    5.99
   3   3  -4   59.10    3.15
  -3   3   4   54.42    4.58
  -3   3   4   59.68    5.62
   3   3  -3    1.51    1.46
   3   3  -3    2.42    3.58
  -3   3   3    2.68    2.18
  -3   3   3    9.41    2.78
  -3   3   3    1.12    1.61
   3   3  -3    1.86    1.33
  -3   3   3    2.20    2.45
   3   3  -2   10.38    2.19
  -3   3   2   15.81    3.07
   3   3  -2   13.18    2.65
  -3   3   2   13.49    2.28
  -3   3   2   10.69    3.03
  -3   3   1 1898.46   79.33
   3   3  -1 1875.66   78.02
   3   3  -1 1870.14   81.47
   3   3  -1 1833.61   78.87
  -3   3   1 1892.92   77.27
  -3   3   0  235.18   12.16
  -3   3   0  227.21   12.86
  -3   3   0  229.65   11.17
   3   3   0  216.44   12.95
   3   3   0  221.14   12.03
   3   3   0  221.48   14.54
  -3   3  -1  393.63   19.36
  -3   3  -1  406.82   18.88
   3   3   1  365.75   21.04
  -3   3  -1  372.61   17.56
   3   3   1  383.99   20.20
   3   3   2 1419.78   64.59
  -3   3  -2 1403.68   62.47
  -3   3  -2 1521.34   62.74
  -3   3  -2 1494.25   60.77
   3   3   2 1392.62   63.84
   3  -3   3    6.98    1.42
   3   3   3   11.78    4.28
  -3   3  -3    7.62    3.05
  -3   3  -3    9.60    3.21
  -3   3  -3    9.31    2.21
   3   3   3   10.79    4.37
  -3   3  -3    5.19    0.67
  -3   3  -4  687.62   30.01
  -3   3  -4  697.82   30.05
   3   3   4  723.18   32.29
  -3   3  -4  606.35   26.05
  -3   3  -5 2259.38   89.22
  -3   3  -5 2198.38   88.65
  -3   3  -5 2026.03   85.06
   3   3   5 2192.86   90.75
   3   3   6   33.26    5.77
  -3   3  -6   34.59    4.49
  -3   3  -6   39.43    5.35
  -3   3  -6   32.95    2.84
   3   3   6   37.71    7.07
  -3   3  -7  184.43    8.96
   3   3   7  199.09   15.52
   3   3   7  208.72   13.16
  -3   3  -7  202.87   11.71
  -3   3  -7  203.41   10.95
  -3   3  -7  183.50    9.57
  -3   3  -8   77.76    4.63
   3   3   8   98.64   10.89
   3   3   8   79.34    7.63
  -3   3  -8   90.43    6.47
  -3   3  -8   83.53    4.40
  -3  -3  -8   77.80    4.52
  -3   3  -8   78.44    6.50
  -3   3  -9  196.12    9.40
   3   3   9  204.93   16.37
  -3   3  -9  203.62   11.64
  -3   3  -9  196.67    9.03
  -3  -3  -9  212.43   13.61
  -3  -3  -9  185.45    9.14
  -3   3  -9  187.57   11.02
  -3   3 -10   16.79    3.15
  -3   3 -10   13.07    1.92
   3   3  10    6.61    5.53
  -3   3 -10    9.67    1.09
  -3  -3 -10    6.79    3.48
  -3  -3 -10    4.84    1.55
  -3   3 -10   10.04    1.54
   3   3  11  142.77    7.05
  -3  -3 -11  129.91   11.41
  -3   3 -11  151.51    6.76
  -3  -3 -11  138.31    7.37
  -3   3 -11  143.75    7.31
  -3   3 -11  151.75   10.19
  -3   3 -11  147.67    7.70
   3   3  11  153.72   15.04
   3   3  12  343.43   15.33
  -3   3 -12  356.18   15.02
  -3  -3 -12  342.21   15.73
  -3   3 -12  369.39   15.79
  -3  -3 -12  383.10   21.98
  -3   3 -12  372.74   19.57
   3   3  12  329.62   24.58
  -3   3 -12  324.42   15.73
  -3   3 -13   15.79    1.60
  -3  -3 -13   15.10    5.07
  -3   3 -13   15.15    2.16
  -3   3 -13   16.03    3.49
   3   3  13   17.22    6.84
   3   3  13   13.70    1.90
  -3   3 -14   58.92    4.07
  -3   3 -14   56.03    3.35
  -3  -3 -14   56.11    8.11
   3   3  14   53.63   10.32
  -3   3 -14   46.54    6.11
  -3  -3 -15  395.69   18.24
  -3  -3 -15  411.18   25.18
  -3   3 -15  425.23   18.54
  -3   3 -15  409.23   17.60
   3   3  15  404.21   28.89
  -3   3 -15  400.69   22.79
  -3  -3 -16    1.79    1.40
  -3   3 -16    3.63    1.09
  -3   3 -16    2.55    1.76
   3   3  16   -1.18    4.88
  -3   3 -17   14.40    1.63
  -3  -3 -17   10.85    1.98
  -3   3 -17   17.94    2.39
   3   3  17    9.03    5.50
  -3   3 -18   43.55    3.54
  -3   3 -18   41.31    2.81
  -3  -3 -18   40.35    3.24
  -3  -3 -19  188.81    9.34
  -3   3 -19  205.28    9.45
  -3  -3 -20  190.35    9.07
  -3   3 -20  201.93    9.34
  -3   3 -20  194.74    9.17
  -3  -3 -21   22.70    1.91
  -3  -3 -21   26.46    2.20
  -3   3 -21   23.99    2.09
  -3   3 -21   26.14    2.12
  -3  -3 -22   26.67    1.98
  -3   3 -22   28.00    2.00
  -3   3 -22   24.10    1.94
  -3   3 -23    8.36    1.01
   3  -4 -23   -0.21    0.77
   3   4 -22   17.52    1.52
   3   4 -22   17.30    1.59
  -3   4  22   19.39    1.48
   3  -4 -22   18.91    1.62
   3  -4 -22   19.50    1.85
   3  -4 -21   20.75    1.89
   3   4 -21   22.34    1.87
  -3   4  21   18.71    1.70
   3   4 -21   20.49    1.99
   3   4 -20    1.09    1.01
  -3   4  20    1.08    0.98
   3   4 -20    3.79    1.30
   3  -4 -20    1.48    1.15
   3   4 -20    1.43    1.13
   3   4 -19   40.86    3.02
   3  -4 -19   35.69    3.16
   3   4 -19   34.69    2.68
   3   4 -19   34.65    2.80
   3   4 -19   45.95    3.33
  -3   4  19   36.46    2.66
   3  -4 -19   36.38    2.91
   3   4 -19   47.00    3.11
   3  -4 -18  304.49   13.88
   3   4 -18  306.22   13.61
   3   4 -18  270.67   13.40
   3   4 -18  296.09   13.27
   3   4 -18  292.46   13.77
  -3   4  18  295.18   13.16
   3  -4 -18  294.53   13.53
   3   4 -18  309.88   13.59
   3   4 -17  105.95    5.74
   3   4 -17   94.00    5.71
   3   4 -17   99.71    5.43
  -3   4  17  102.44    5.39
   3  -4 -17   96.15    5.60
   3   4 -17  101.42    5.70
   3   4 -16   21.06    2.34
   3   4 -16   18.75    2.52
   3   4 -16   19.66    2.10
   3  -4 -16   18.48    2.31
   3   4 -16   21.50    2.36
   3   4 -15    2.23    1.64
   3   4 -15    1.37    1.57
   3   4 -15    2.71    1.34
   3  -4 -15    1.75    1.44
   3   4 -15    2.40    1.40
  -3   4  15    1.48    3.34
   3   4 -14   -0.79    1.51
   3   4 -14    1.24    1.61
   3   4 -14   -0.15    1.60
   3  -4 -14    1.42    1.31
   3   4 -14    1.72    1.30
   3   4 -14    0.36    1.11
  -3   4  14   -2.27    3.66
   3   4 -13  116.22    5.93
   3   4 -13  109.30    6.20
   3   4 -13  115.25    6.32
   3  -4 -13  124.38    6.08
   3   4 -13  108.96    5.79
   3   4 -12   18.89    1.98
   3   4 -12   13.64    2.56
   3   4 -12   19.10    2.27
   3   4 -12   16.58    2.20
   3  -4 -12   21.14    2.12
   3   4 -12   17.94    1.91
   3   4 -11   15.27    1.68
   3   4 -11   14.84    2.55
   3   4 -11   14.12    2.02
   3   4 -11   13.43    1.71
   3   4 -11   13.84    2.09
   3  -4 -11   17.84    1.87
   3   4 -11   16.28    1.71
  -3   4  11   16.28    4.94
   3   4 -10  350.55   15.51
   3   4 -10  318.46   16.47
   3   4 -10  331.51   19.84
   3   4 -10  374.65   15.97
   3   4 -10  375.68   16.03
   3  -4 -10  352.05   15.56
   3   4 -10  365.05   15.45
  -3   4  10  397.77   22.51
  -3   4   9   43.77    6.61
   3   4  -9   43.21    2.63
  -3   4   9   32.05    4.62
   3  -4  -9   44.24    2.80
   3   4  -9   44.85    2.75
   3   4  -9   40.49    5.89
   3   4  -9   34.71    3.61
   3   4  -9   37.63    3.25
  -3   4   8   25.74    5.40
   3   4  -8   21.87    1.72
  -3   4   8   16.65    3.53
   3  -4  -8   23.73    1.92
   3   4  -8   22.98    3.02
   3   4  -8   14.94    4.48
   3   4  -8   18.14    2.47
   3   4  -8   20.96    1.78
  -3   4   7    1.64    3.35
   3   4  -7    2.10    0.81
   3   4  -7    2.96    3.62
   3   4  -7   -0.35    2.02
  -3   4   7    1.62    2.59
  -3   4   6  427.64   20.92
   3   4  -6  445.60   24.67
   3   4  -6  400.36   19.45
  -3   4   6  465.72   22.73
  -3   4   5   14.83    3.01
  -3   4   5   17.18    4.59
   3   4  -5   12.23    5.28
  -3   4   5   12.02    3.77
   3   4  -4    0.83    1.13
  -3   4   4    4.29    2.35
  -3   4   4    4.56    3.58
   3   4  -4    4.31    4.36
   3   4  -4    1.70    2.16
  -3   4   4    7.49    3.60
   3   4  -3    4.17    1.98
  -3   4   3    3.95    2.17
   3   4  -3    2.96    2.14
   3   4  -3    2.47    4.61
  -3   4   3    3.34    3.82
   3   4  -2 1234.30   53.26
  -3   4   2 1238.06   52.19
  -3   4   2 1227.79   54.98
   3   4  -1   40.33    5.29
  -3   4   1   36.24    3.71
   3   4  -1   29.26    6.67
  -3   4   1   47.37    5.95
  -3   4   0 1970.15   78.84
   3   4   0 1870.02   80.44
  -3   4   0 1835.25   77.43
   3   4   0 1773.78   82.68
  -3   4   0 1870.47   80.46
   3   4   1   91.13    8.64
  -3   4  -1  100.41    6.53
   3   4   1   93.68   10.06
   3   4   2   17.79    5.28
  -3   4  -2   22.71    3.21
   3   4   2   18.13    6.01
  -3   4  -2   17.82    4.65
   3   4   3   81.60    4.90
   3   4   3   62.58    8.31
  -3   4  -3   80.52    5.87
   3   4   3   71.88    8.56
  -3   4  -3   70.69    7.34
   3   4   4 1731.08   77.56
   3   4   4 1701.49   77.04
  -3   4  -4 1741.43   74.97
   3   4   5   -0.71    4.24
   3   4   5    3.12    4.37
  -3   4  -5    3.12    3.09
   3   4   6 2999.46  122.88
  -3   4  -6 2964.66  115.74
  -3  -4  -6 2734.51  115.43
  -3   4  -6 3032.20  120.65
   3   4   7  136.37    7.51
   3   4   7  122.71   11.10
  -3   4  -7  145.37    7.12
  -3   4  -7  144.31    6.56
  -3  -4  -7  133.65    6.77
  -3   4  -7  146.83   10.35
   3   4   8    0.58    3.06
  -3   4  -8    0.42    2.25
  -3   4  -8    3.50    1.47
   3   4   8    1.83    4.62
  -3  -4  -8    3.52    3.03
  -3  -4  -8    2.49    1.20
  -3   4  -8    2.19    0.92
  -3   4  -9  238.25   13.95
   3   4   9  226.63   10.45
  -3   4  -9  245.07   10.54
  -3  -4  -9  223.94   15.05
  -3   4  -9  245.07   10.60
  -3  -4  -9  223.31   10.73
  -3   4  -9  227.56   11.03
   3   4   9  230.09   18.55
  -3   4 -10  977.60   42.90
   3   4  10  978.68   42.06
  -3   4 -10 1020.18   42.20
  -3   4 -10 1055.10   42.16
  -3   4 -10 1053.51   42.30
  -3  -4 -10  987.84   42.38
  -3  -4 -10 1076.70   48.81
   3   4  10 1064.04   53.97
  -3   4 -10 1075.40   42.89
  -3   4 -11   57.47    3.48
  -3  -4 -11   52.01    7.32
  -3  -4 -11   48.15    3.49
  -3   4 -11   45.75    3.86
   3   4  11   43.75    3.06
   3   4  11   46.32    3.21
  -3   4 -11   56.09    3.36
  -3  -4 -11   50.54    3.73
  -3   4 -11   56.75    3.98
   3   4  11   62.41   10.36
  -3   4 -12  206.67    9.50
  -3  -4 -12  186.86    9.46
  -3  -4 -12  196.16   14.98
  -3   4 -12  194.20    8.78
  -3   4 -12  177.05    9.73
   3   4  12  190.98    9.17
  -3   4 -12  203.21    9.28
  -3  -4 -12  196.06    9.76
   3   4  12  207.09   18.90
  -3   4 -12  207.49   10.05
  -3  -4 -13   62.31    8.30
  -3   4 -13   61.27    3.52
  -3   4 -13   65.39    4.18
  -3   4 -13   64.74    4.51
  -3   4 -13   62.74    4.02
   3   4  13   56.99   10.56
  -3  -4 -13   63.76    4.51
   3   4  13   65.21    4.01
   3   4  14  120.93    6.57
  -3   4 -14  146.95    7.12
  -3  -4 -14  120.39   11.95
  -3   4 -14  123.66    6.17
  -3   4 -14  135.57    6.77
  -3  -4 -14  122.56    7.14
   3   4  14  127.21   15.08
  -3   4 -15   16.61    2.08
  -3  -4 -15    8.45    1.85
  -3   4 -15   21.21    2.35
  -3  -4 -15   16.33    4.99
  -3  -4 -15   15.43    2.51
  -3   4 -15   15.61    1.59
   3   4  15   26.75    7.97
   3   4  15   16.03    2.06
   3   4  16  115.95    5.94
  -3  -4 -16  107.14    5.98
  -3   4 -16   98.11    5.34
  -3   4 -16  120.94    6.07
  -3  -4 -16  112.97    6.43
   3   4  16  100.93   13.16
   3   4  17   54.60    3.45
  -3  -4 -17   45.23    3.34
  -3   4 -17   51.21    3.47
  -3  -4 -17   43.22    3.59
  -3   4 -17   44.70    3.35
   3   4  18   95.76    5.19
  -3   4 -18  106.65    5.42
  -3  -4 -18   95.97    5.61
  -3   4 -18  107.49    5.44
  -3   4 -19    6.44    1.50
  -3  -4 -19    5.29    1.52
   3   4  19    4.71    1.34
  -3   4 -19    4.01    1.25
  -3   4 -20  252.29   11.35
  -3   4 -20  247.14   11.29
   3   4  20  261.44   11.24
  -3   4 -21   31.58    2.19
  -3   4 -21   30.48    2.23
  -3   4 -21   34.67    2.16
  -3   4 -22   47.67    2.67
  -3   4 -22   49.08    2.71
   3   4  22   50.57    2.61
  -3  -4 -22   43.68    2.75
   3   4  23    3.97    0.57
  -3   4 -23    3.55    0.68
  -3   4 -23    2.46    0.63
   3  -5 -22   30.40    2.01
   3   5 -22   22.58    1.63
   3  -5 -21    6.36    1.27
   3  -5 -21    6.35    0.97
   3   5 -21    3.66    1.07
   3   5 -20   14.99    1.56
   3   5 -20   14.56    1.53
   3  -5 -20   20.34    2.03
   3  -5 -20   18.42    1.64
   3   5 -20   14.75    1.84
   3   5 -19    5.17    1.34
   3   5 -19    6.97    1.23
   3  -5 -19    6.35    1.58
   3  -5 -19    6.91    1.31
   3   5 -19    5.78    1.57
   3   5 -18    1.67    1.13
   3   5 -18    4.09    1.52
   3  -5 -18    2.73    1.43
   3  -5 -18    1.43    1.12
  -3   5  18    2.34    0.92
   3   5 -18    2.09    1.53
   3   5 -17  334.74   15.67
   3   5 -17  346.88   15.25
   3  -5 -17  357.13   15.91
   3  -5 -17  351.58   15.51
  -3   5  17  345.35   15.00
   3   5 -17  358.56   16.00
   3   5 -16   49.54    3.86
  -3   5  16   44.94    2.97
   3  -5 -16   49.95    3.76
   3   5 -16   50.73    3.78
   3   5 -16   46.46    3.21
   3  -5 -16   49.14    3.43
   3   5 -16   49.31    3.36
  -3   5  16   47.07    6.35
  -3   5  16   51.68    7.35
   3   5 -15    7.81    2.07
   3  -5 -15    9.10    1.74
   3   5 -15    8.41    1.53
   3   5 -15   10.35    2.11
  -3   5  15    9.34    4.27
  -3   5  15    5.87    3.09
   3   5 -15    8.65    1.59
  -3   5  15    7.82    1.33
   3   5 -15   12.36    2.24
   3   5 -14   48.33    3.24
  -3   5  14   51.85    7.88
   3   5 -14   40.38    3.93
   3   5 -14   52.49    3.88
   3   5 -14   48.06    3.14
   3  -5 -14   48.20    3.42
   3   5 -14   54.58    4.04
  -3   5  14   42.24    2.90
  -3   5  13  452.22   25.07
  -3   5  13  618.11   30.50
   3   5 -13  518.27   20.87
  -3   5  13  452.23   21.11
   3   5 -13  394.69   21.39
   3   5 -13  493.54   20.66
   3   5 -13  509.87   21.53
   3  -5 -13  475.69   20.93
   3   5 -13  518.74   21.61
   3   5 -12   41.24    2.83
  -3   5  12   34.48    6.96
  -3   5  12   34.90    5.24
  -3   5  12   32.57    3.20
   3   5 -12   32.64    3.59
   3   5 -12   43.37    3.51
   3   5 -12   43.11    3.14
   3   5 -12   41.17    2.77
   3  -5 -12   41.27    3.09
   3   5 -12   44.59    3.55
  -3   5  11  624.72   31.81
   3   5 -11  699.06   27.79
   3   5 -11  669.09   28.20
   3   5 -11  661.68   27.61
   3   5 -11  667.53   28.06
   3   5 -11  705.40   28.58
   3  -5 -11  666.87   27.95
   3   5 -11  705.79   28.56
   3   5 -10   84.02    5.02
   3   5 -10   96.37    5.33
   3   5 -10   75.53    4.85
   3   5 -10   57.40    5.03
   3   5 -10   77.11    8.57
   3   5 -10   85.21    5.07
   3   5 -10   81.98    4.67
   3   5 -10   80.81    4.28
   3  -5 -10   89.15    4.65
   3   5 -10   78.28    4.32
  -3   5  10   71.33    7.07
  -3   5  10  105.43   10.55
   3   5  -9  311.23   13.70
   3   5  -9  328.76   14.01
   3   5  -9  292.33   13.86
  -3   5   9  317.76   18.00
   3   5  -9  282.19   13.50
   3   5  -9  307.94   13.90
   3   5  -9  311.55   19.85
   3   5  -9  308.58   14.44
   3   5  -9  250.75   14.21
   3   5  -9  316.05   14.00
   3   5  -9  305.02   13.14
   3   5  -9  303.06   13.64
   3  -5  -9  311.48   13.44
  -3   5   9  302.06   16.89
  -3   5   9  383.95   21.27
   3   5  -8   24.52    2.48
  -3   5   8   25.15    4.67
   3   5  -8   30.15    2.85
   3   5  -8   23.74    2.52
   3   5  -8   27.98    3.06
   3   5  -8   19.97    2.99
   3   5  -8   29.29    5.90
   3   5  -8   31.38    2.64
   3   5  -8   22.71    2.17
  -3   5   8   23.87    3.76
  -3   5   8   24.58    5.75
   3   5  -8   27.41    2.36
  -3   5   7   23.08    2.06
  -3   5   7   27.83    4.95
   3   5  -7   19.37    2.54
   3   5  -7   23.22    2.08
  -3   5   7   25.65    3.87
  -3   5   7   28.07    5.42
   3   5  -7   21.22    2.19
   3   5  -7   14.63    4.86
   3   5  -7   19.63    2.83
   3   5  -7   15.98    2.52
   3   5  -6  137.62    7.86
   3   5  -6  135.27   12.37
  -3   5   6  140.83   10.74
  -3   5   6  145.89    9.14
  -3   5   6  169.22   12.04
   3   5  -6  128.93    6.58
   3   5  -5  352.36   16.86
   3   5  -5  380.66   23.03
  -3   5   5  372.24   20.74
  -3   5   5  375.47   18.16
  -3   5   5  409.69   21.26
   3   5  -5  347.99   15.54
   3   5  -4  245.02   12.79
   3   5  -4  274.15   13.27
   3   5  -4  284.60   19.16
  -3   5   4  292.87   17.08
   3   5  -4  272.82   12.89
  -3   5   4  278.00   14.21
   3   5  -3    9.88    2.24
   3   5  -3   14.44    5.51
  -3   5   3    6.47    3.91
   3   5  -3    6.62    2.06
  -3   5   3   10.22    2.50
   3   5  -2  103.15    6.57
  -3   5   2  114.13    5.54
  -3   5   2  146.48   11.00
  -3   5   2  133.09    7.85
   3   5  -2  140.59    8.90
  -3   5   2  133.00    9.30
  -3   5   1   88.81    4.37
   3   5  -1   74.80    5.20
   3   5  -1   91.86    5.15
   3   5  -1   82.73   10.36
  -3   5   1   92.86    8.85
  -3   5   1  103.51    6.55
   3   5  -1   93.50    7.87
  -3   5   1  102.83    7.75
   3   5   0   25.33    7.02
   3   5   0   28.95    2.79
   3   5   0   20.74    2.57
  -3   5   0   34.10    2.07
  -3   5   0   30.29    5.67
  -3   5   0   30.68    4.24
  -3   5   0   37.80    3.74
   3   5   0   30.83    5.25
  -3   5  -1  623.85   25.61
   3   5   1  726.27   35.39
  -3   5  -1  741.78   28.76
   3   5   1  706.39   32.55
   3   5   2    2.29    1.55
   3   5   2   -2.32    4.93
  -3   5  -2   -0.56    3.38
   3   5   2    1.27    3.58
  -3   5  -2    2.89    2.01
   3   5   3  161.23    8.54
   3   5   3  172.81   14.46
   3   5   3  186.77   14.12
   3   5   4    5.64    2.30
   3   5   4    7.69    4.86
  -3   5  -4   14.15    4.20
  -3   5  -4   15.10    1.53
   3   5   4   11.25    4.74
   3   5   5 2488.74  110.48
   3   5   5 2455.49  103.07
   3   5   5 2593.52  111.44
  -3   5  -5 2516.52  101.84
  -3   5  -5 2659.09  108.48
  -3   5  -6   11.80    3.89
  -3   5  -6   13.85    2.27
   3   5   6    6.82    4.33
   3   5   6   12.17    2.58
  -3   5  -6   14.72    1.76
  -3   5  -6   15.72    1.58
   3   5   6   15.80    5.47
  -3   5  -6   16.73    1.83
  -3  -5  -6   12.41    3.50
  -3   5  -7  480.81   20.11
  -3   5  -7  452.13   19.72
  -3   5  -7  486.24   25.47
  -3   5  -7  435.24   20.66
  -3   5  -7  450.39   20.65
   3   5   7  477.03   27.30
   3   5   7  478.21   21.12
  -3   5  -7  468.55   19.76
  -3   5  -7  467.42   20.01
  -3   5  -7  484.96   20.06
  -3   5  -7  456.28   20.13
  -3  -5  -7  466.63   24.50
   3   5   8   15.45    1.74
   3   5   8   13.12    1.52
  -3   5  -8   13.90    1.89
  -3   5  -8   22.37    4.54
  -3   5  -8   14.70    2.30
  -3   5  -8   16.37    2.51
   3   5   8   17.08    4.86
  -3   5  -8   14.13    1.66
  -3   5  -8   14.54    1.85
  -3   5  -8   16.25    2.00
  -3  -5  -8   17.54    4.04
  -3   5  -9  191.52   13.51
  -3   5  -9  203.34   10.59
  -3   5  -9  207.59   10.38
  -3   5  -9  213.57    9.91
   3   5   9  199.44    9.49
   3   5   9  198.77    9.62
  -3   5  -9  221.35    9.89
  -3   5  -9  217.65    9.70
  -3  -5  -9  192.05   14.03
  -3   5  -9  225.37   10.28
  -3   5 -10   93.78    5.89
  -3   5 -10   82.66    5.42
  -3   5 -10   91.56    5.16
   3   5  10   81.41    4.84
   3   5  10   89.04    4.85
  -3   5 -10   95.65    5.14
  -3   5 -10  104.09    5.12
  -3  -5 -10   81.29    8.98
  -3   5 -10   98.82    5.59
   3   5  10   85.33   11.93
  -3  -5 -11  316.70   21.32
  -3   5 -11  352.89   16.83
   3   5  11  349.54   15.76
   3   5  11  356.75   15.79
  -3   5 -11  355.74   16.06
  -3   5 -11  392.24   16.04
  -3   5 -11  369.49   15.99
  -3  -5 -11  366.67   16.56
  -3   5 -11  385.30   16.66
  -3   5 -11  351.76   15.60
   3   5  11  374.78   26.82
  -3  -5 -12  128.90   11.84
  -3   5 -12  135.33    7.67
   3   5  12  143.92    6.82
  -3   5 -12  134.04    6.95
  -3   5 -12  141.01    6.96
  -3   5 -12  129.64    6.78
  -3  -5 -12  137.35    7.48
   3   5  12  120.77   14.90
  -3   5 -12  128.12    6.56
  -3  -5 -13   55.88    7.99
  -3   5 -13   54.49    4.33
   3   5  13   54.83    3.67
  -3   5 -13   67.33    4.01
  -3   5 -13   63.23    3.96
  -3  -5 -13   61.21    4.43
   3   5  13   54.73   10.33
  -3   5 -13   60.72    3.65
  -3   5 -14   40.20    3.58
  -3   5 -14   42.88    3.20
   3   5  14   54.23   10.12
  -3   5 -14   39.55    2.95
  -3  -5 -14   51.90    3.95
   3   5  14   51.37    3.28
  -3   5 -15   98.17    5.45
  -3   5 -15   99.95    5.23
   3   5  15  107.31   13.17
  -3  -5 -15   94.19    5.82
   3   5  15   94.68    5.24
  -3   5 -16    4.49    1.51
  -3  -5 -16    3.65    1.82
  -3   5 -16    2.42    1.02
   3   5  16    3.26    1.30
  -3   5 -17   42.93    3.02
  -3   5 -17   36.52    2.70
  -3  -5 -17   39.23    3.20
   3   5  17   42.80    2.84
  -3   5 -18   35.94    2.69
  -3   5 -18   35.55    2.70
  -3  -5 -18   30.50    2.75
   3   5  18   35.83    2.52
  -3   5 -19  148.17    6.88
  -3   5 -19  142.55    6.84
  -3  -5 -19  137.62    7.02
   3   5  19  138.68    6.62
  -3   5 -20   45.97    2.92
  -3   5 -20   44.98    2.93
  -3  -5 -20   55.52    3.17
   3   5  20   55.29    2.85
   3   5  21  248.26   10.35
  -3   5 -21  247.70   10.52
  -3  -5 -21  233.40   10.60
  -3  -5 -21  236.90   10.68
  -3   5 -21  248.66   10.51
  -3   5 -22    0.40    0.52
   3   5  22    0.03    0.38
   3   6 -22   14.59    1.10
  -3   6  21   87.45    3.85
   3  -6 -21   80.34    3.94
   3  -6 -20   20.98    1.83
   3   6 -20   21.36    1.86
   3   6 -20   18.95    1.52
   3  -6 -19  110.25    5.43
   3  -6 -19   99.59    4.96
   3   6 -19  103.48    5.45
   3   6 -19  100.00    5.13
   3  -6 -18    2.63    0.94
   3  -6 -18    1.23    1.18
   3   6 -18    1.70    1.37
   3   6 -18    0.72    1.15
   3   6 -18    1.00    0.86
   3  -6 -17    1.48    1.30
   3  -6 -17    1.14    0.93
   3   6 -17    0.27    1.44
   3   6 -17    0.73    0.99
   3   6 -17    1.10    1.31
   3  -6 -16   53.00    3.71
   3  -6 -16   49.33    3.39
   3   6 -16   54.05    3.82
   3   6 -16   59.65    3.37
   3   6 -16   53.90    3.98
   3   6 -15   12.28    2.20
   3   6 -15   13.98    1.70
   3  -6 -15   14.49    1.81
   3  -6 -15   13.53    2.02
   3   6 -15   15.77    2.46
   3   6 -14   41.50    3.54
   3  -6 -14   36.01    3.00
  -3   6  14   33.65    3.04
   3   6 -14   35.73    3.30
   3   6 -14   36.76    2.65
   3  -6 -14   38.20    2.89
  -3   6  14   35.20    6.49
  -3   6  14   28.51    4.75
   3   6 -13   66.52    4.56
   3  -6 -13   65.95    4.21
   3   6 -13   58.74    4.10
  -3   6  13   54.53    4.22
   3   6 -13   53.57    4.77
   3   6 -13   62.78    3.68
   3   6 -13   65.34    4.51
   3  -6 -13   64.52    3.96
  -3   6  13   63.69    6.73
  -3   6  13   72.96    9.22
   3   6 -12   79.02    4.92
   3  -6 -12   67.75    4.35
  -3   6  12   69.86    4.76
   3   6 -12   68.15    4.57
   3   6 -12   63.11    5.16
   3   6 -12   64.88    4.66
   3   6 -12   72.04    3.99
   3   6 -12   73.15    4.51
   3  -6 -12   64.90    4.12
  -3   6  12   73.55    9.39
  -3   6  12   64.61    6.87
   3  -6 -11   10.48    1.63
  -3   6  11    8.86    2.12
   3   6 -11   11.40    2.21
   3   6 -11   15.43    2.98
   3   6 -11    9.28    1.81
   3   6 -11   14.57    2.40
   3   6 -11   10.45    1.51
  -3   6  11   12.98    4.98
  -3   6  11    6.59    2.90
   3   6 -11   12.90    2.20
   3   6 -10  164.23    8.50
  -3   6  10  145.99    8.37
   3   6 -10  179.45    8.24
   3   6 -10  160.99    8.33
   3   6 -10  133.28    8.72
   3   6 -10  152.14    8.01
   3   6 -10  161.95    8.38
   3   6 -10  153.03    7.45
  -3   6  10  175.41   11.29
  -3   6  10  180.77   14.38
   3   6 -10  164.41    8.43
   3   6  -9  180.37    9.14
  -3   6   9  185.10   13.53
   3   6  -9  177.24    9.35
   3   6  -9  194.09    9.50
   3   6  -9  188.77    9.07
   3   6  -9  194.45    9.21
  -3   6   9  176.92    9.47
   3   6  -9  155.71    9.78
   3   6  -9  193.60   10.07
   3   6  -9  177.91    8.43
   3   6  -9  195.03    9.18
   3   6  -9  199.88    9.47
  -3   6   9  197.78   12.10
  -3   6   9  228.84   16.13
   3  -6  -9  172.36    8.68
   3   6  -8  244.69   11.13
   3   6  -8  242.79   11.32
  -3   6   8  234.06   15.87
   3   6  -8  222.71   11.06
  -3   6   8  225.41   11.43
   3   6  -8  252.49   11.76
   3   6  -8  241.48   11.41
   3   6  -8  233.69   11.08
   3   6  -8  256.98   18.46
   3   6  -8  197.23   11.58
   3   6  -8  244.57   12.11
   3   6  -8  234.39   11.02
   3   6  -8  242.02   11.26
   3   6  -8  222.32   10.30
  -3   6   8  259.59   14.01
  -3   6   8  283.81   17.78
   3  -6  -8  218.42   10.53
   3   6  -7   41.18    3.03
   3   6  -7   33.59    3.01
  -3   6   7   42.74    6.45
   3   6  -7   40.54    3.21
   3   6  -7   39.19    3.58
  -3   6   7   40.00    3.49
   3   6  -7   34.17    3.20
   3   6  -7   31.75    3.12
   3   6  -7   30.39    3.17
   3   6  -7   30.64    3.55
   3   6  -7   36.47    3.94
   3   6  -7   32.30    7.07
   3   6  -7   33.83    2.86
  -3   6   7   38.41    4.58
  -3   6   7   37.53    6.46
   3  -6  -7   32.57    2.48
  -3   6   6   57.83    7.41
   3   6  -6   55.56    3.93
   3   6  -6   44.88    3.91
  -3   6   6   55.92    4.16
   3   6  -6   48.17    3.83
   3   6  -6   54.91    4.26
  -3   6   6   52.48    3.99
   3   6  -6   55.32    4.07
   3   6  -6   48.16    8.11
   3   6  -6   52.90    4.67
   3   6  -6   58.45    3.92
   3   6  -6   55.56    3.69
  -3   6   6   59.81    5.50
   3   6  -6   56.27    3.81
   3   6  -6   60.56    3.84
  -3   6   5  312.21   19.02
   3   6  -5  300.23   13.26
   3   6  -5  296.32   13.40
  -3   6   5  263.99   13.20
   3   6  -5  292.38   13.23
   3   6  -5  300.32   13.39
  -3   6   5  283.86   13.43
   3   6  -5  275.13   14.16
   3   6  -5  289.69   20.76
   3   6  -5  279.19   12.95
   3   6  -5  285.02   12.89
  -3   6   5  319.74   15.47
   3   6  -5  281.67   13.00
   3   6  -5  286.84   12.94
  -3   6   4  200.36   14.49
  -3   6   4  171.11    8.71
   3   6  -4  193.12    9.24
  -3   6   4  175.43    9.36
  -3   6   4  189.93    9.50
   3   6  -4  198.21    9.66
   3   6  -4  186.56    9.32
   3   6  -4  192.45    9.29
   3   6  -4  175.66   15.90
   3   6  -4  149.51    9.44
   3   6  -4  187.47   10.35
  -3   6   4  169.87    8.39
   3   6  -4  193.08    8.96
   3   6  -4  195.85    9.02
  -3   6   4  197.10   11.07
  -3   6   4  216.30   14.01
   3   6  -4  185.19    8.93
   3   6  -4  201.70    9.16
   3   6  -3 1014.31   41.63
  -3   6   3 1015.49   48.31
  -3   6   3  937.23   41.05
   3   6  -3 1022.50   41.96
  -3   6   3  978.36   41.90
   3   6  -3 1021.69   41.72
   3   6  -3 1018.10   51.41
   3   6  -3 1014.83   42.97
  -3   6   3  950.82   40.75
   3   6  -3 1033.28   41.34
   3   6  -3 1052.35   41.37
   3   6  -3  997.72   40.88
  -3   6   3 1133.27   47.23
  -3   6   3 1082.82   43.82
   3   6  -3 1023.94   41.51
   3   6  -3 1035.40   41.35
  -3   6   2    4.72    3.76
  -3   6   2    6.77    1.30
   3   6  -2    9.32    2.02
  -3   6   2    8.65    1.73
   3   6  -2    5.85    1.70
  -3   6   2    6.63    1.95
  -3   6   2    7.90    2.09
   3   6  -2    6.18    2.08
  -3   6   2    6.75    1.18
   3   6  -2    8.05    1.53
   3   6  -2    6.23    1.45
   3   6  -2    9.21    1.27
  -3   6   2   10.68    2.63
  -3   6   2   13.16    3.61
   3   6  -2    7.56    2.46
   3   6  -2    8.69    1.49
  -3   6   1  232.09   11.26
  -3   6   1  225.10   11.59
   3   6  -1  239.82   11.34
   3   6  -1  242.83   11.31
   3   6  -1  248.01   11.53
  -3   6   1  223.68   11.36
   3   6  -1  285.93   19.71
   3   6  -1  209.72   11.60
   3   6  -1  244.93   12.53
  -3   6   1  228.12   10.42
   3   6  -1  250.42   11.01
  -3   6   1  237.77   10.72
  -3   6   1  298.40   15.63
  -3   6   1  255.19   13.06
   3   6  -1  258.33   14.89
   3   6  -1  252.41   11.33
  -3   6   1  220.69   10.67
  -3   6   1  258.36   17.01
  -3   6   0  380.38   22.67
   3   6   0  392.01   16.68
  -3   6   0  363.45   16.05
  -3   6   0  353.55   17.00
  -3   6   0  329.14   16.54
   3   6   0  372.36   16.68
  -3   6   0  371.07   16.77
   3   6   0  356.74   16.51
   3   6   0  360.20   16.70
   3   6   0  405.24   16.88
  -3   6   0  362.62   15.75
   3   6   0  400.30   25.23
   3   6   0  362.98   17.84
   3   6   0  333.51   16.94
  -3   6   0  401.34   16.12
   3   6   0  397.31   21.53
  -3   6   0  407.13   18.64
   3   6   0  383.11   16.44
  -3   6  -1  155.33    7.39
   3   6   1  163.96    8.23
  -3   6  -1  154.64    7.58
   3   6   1  174.41    8.37
  -3   6  -1  163.13    8.27
   3   6   1  154.76    8.06
  -3   6  -1  159.77    8.65
   3   6   1  150.80    8.14
   3   6   1  153.13    8.14
  -3   6  -1  156.21    8.30
  -3   6  -1  154.00    7.31
   3   6   1  170.77   15.32
   3   6   1  153.18    9.38
   3   6   1  148.74    8.50
  -3   6  -1  164.99    7.61
  -3   6  -1  178.66    8.03
   3   6   1  172.71   12.83
  -3   6  -1  171.17    9.86
   3   6   1  166.29    7.95
   3   6   2   27.44    2.57
  -3   6  -2   29.20    5.79
  -3   6  -2   26.59    2.02
   3   6   2   20.99    2.47
   3   6   2   24.67    2.74
  -3   6  -2   22.41    2.89
  -3   6  -2   20.70    2.63
   3   6   2   20.91    2.47
   3   6   2   27.59    2.68
  -3   6  -2   23.62    2.61
   3   6   2   23.79    3.41
   3   6   2   26.64    2.92
   3   6   2   26.02    6.52
  -3   6  -2   23.93    2.19
  -3   6  -2   27.73    2.16
  -3   6  -2   28.27    2.47
   3   6   2   23.26    5.29
   3   6   2   27.35    2.41
  -3   6  -3  689.59   29.76
  -3   6  -3  707.52   29.79
  -3   6  -3  763.26   37.69
   3   6   3  751.28   30.71
   3   6   3  694.98   30.64
  -3   6  -3  720.91   30.58
  -3   6  -3  692.95   30.92
   3   6   3  698.60   30.41
   3   6   3  673.59   30.39
   3   6   3  709.28   30.54
   3   6   3  720.89   39.66
   3   6   3  752.48   32.02
  -3   6  -3  741.10   30.01
  -3   6  -3  768.15   30.43
  -3   6  -3  740.48   30.17
   3   6   3  771.17   38.55
   3   6   3  740.72   30.37
  -3   6  -4  796.72   38.15
  -3   6  -4  716.08   30.01
   3   6   4  723.40   30.87
  -3   6  -4  702.46   29.96
   3   6   4  728.92   30.87
  -3   6  -4  704.65   30.63
  -3   6  -4  718.67   31.24
   3   6   4  693.85   30.67
  -3   6  -4  720.65   31.43
   3   6   4  708.88   39.56
   3   6   4  702.81   31.96
  -3   6  -4  779.42   30.48
  -3   6  -4  775.23   30.64
  -3   6  -4  743.61   30.19
   3   6   4  706.50   38.66
   3   6   4  686.86   30.39
  -3   6  -5   11.08    1.50
  -3   6  -5    8.72    1.35
   3   6   5    9.85    1.91
  -3   6  -5   17.36    5.04
   3   6   5    9.21    1.94
  -3   6  -5    7.77    2.39
  -3   6  -5   10.80    1.83
   3   6   5   10.86    1.94
   3   6   5    8.16    4.97
   3   6   5   16.85    3.04
  -3   6  -5   10.72    1.74
  -3   6  -5   10.45    1.80
  -3   6  -5    9.60    1.55
   3   6   5   15.06    4.95
   3   6   5    9.62    1.63
   3   6   5    9.46    1.23
   3   6   6 1603.27   63.86
   3   6   6 1416.52   63.19
  -3   6  -6 1675.55   71.80
   3   6   6 1588.36   64.30
  -3   6  -6 1503.35   63.35
  -3   6  -6 1560.12   63.46
   3   6   6 1554.02   64.18
   3   6   6 1475.23   63.91
  -3   6  -6 1593.11   64.89
   3   6   6 1622.07   65.46
   3   6   6 1531.21   73.49
  -3   6  -6 1662.21   64.02
  -3   6  -6 1688.82   63.99
  -3   6  -6 1612.59   63.58
   3   6   6 1723.02   75.49
  -3  -6  -6 1446.46   67.70
   3   6   7  579.12   24.81
  -3   6  -7  584.89   25.05
   3   6   7  548.44   24.31
  -3   6  -7  614.11   31.67
  -3   6  -7  583.25   24.44
  -3   6  -7  578.77   24.54
  -3   6  -7  584.85   25.87
   3   6   7  521.65   24.79
  -3   6  -7  607.95   25.91
   3   6   7  580.09   25.15
   3   6   7  608.61   33.66
   3   6   7  596.14   26.27
  -3   6  -7  615.05   25.02
  -3   6  -7  623.40   25.08
  -3   6  -7  616.96   24.90
   3   6   7  623.24   35.36
  -3  -6  -7  540.94   28.94
  -3   6  -8   -0.13    1.34
   3   6   8    6.45    1.25
   3   6   8    1.52    1.04
  -3   6  -8    3.73    1.36
  -3   6  -8    1.06    1.10
  -3   6  -8    5.10    3.48
  -3   6  -8    0.94    2.06
   3   6   8    1.64    1.52
  -3   6  -8    3.96    2.11
   3   6   8    2.53    2.00
  -3   6  -8    1.76    1.47
  -3   6  -8    6.65    1.33
   3   6   8    2.13    4.93
  -3  -6  -8    0.53    3.18
  -3   6  -9    2.73    2.13
   3   6   9    7.62    1.79
  -3   6  -9    6.22    2.31
   3   6   9    7.41    1.28
   3   6   9    7.47    1.44
  -3   6  -9    6.46    1.69
  -3   6  -9    7.83    1.74
  -3   6  -9   10.79    1.36
  -3   6  -9    6.06    1.48
  -3   6  -9    7.10    3.42
  -3  -6  -9    4.51    3.31
  -3   6 -10   16.24    2.91
  -3   6 -10   13.90    2.57
   3   6  10   11.81    1.60
  -3   6 -10   14.71    2.15
   3   6  10   12.25    1.76
  -3   6 -10   15.20    2.05
  -3   6 -10   13.90    1.84
  -3   6 -10   16.51    1.82
  -3  -6 -10    7.75    3.94
   3   6  11   42.21    9.33
  -3   6 -11   54.11    3.60
  -3   6 -11   55.11    3.42
  -3   6 -11   65.77    4.80
  -3   6 -11   56.00    4.25
   3   6  11   52.68    3.37
  -3   6 -11   56.35    3.87
  -3   6 -11   54.54    3.73
  -3  -6 -11   59.10    4.28
  -3  -6 -11   35.53    6.33
  -3   6 -12   82.99    4.54
  -3   6 -12   70.06    4.16
  -3   6 -12   75.96    5.24
  -3   6 -12   70.51    4.73
  -3   6 -12   74.97    4.63
   3   6  12   78.48    4.25
  -3   6 -12   68.95    4.41
  -3  -6 -12   79.39    5.07
   3   6  12   71.15   11.18
  -3   6 -13  296.41   13.65
  -3   6 -13  300.70   13.37
  -3   6 -13  320.11   14.55
   3   6  13  308.65   13.45
  -3   6 -13  295.86   13.59
  -3  -6 -13  315.94   14.40
   3   6  13  294.09   23.45
  -3   6 -14    9.35    1.46
  -3   6 -14    8.81    1.71
   3   6  14    5.12    1.44
  -3  -6 -14    9.31    2.09
   3   6  14   10.11    1.52
  -3   6 -14    8.36    1.97
  -3   6 -15  139.62    6.86
  -3   6 -15  124.77    6.42
   3   6  15  127.14    6.76
  -3  -6 -15  142.04    7.37
   3   6  15  147.49    6.66
  -3   6 -15  139.75    7.11
  -3   6 -16    8.74    1.60
  -3  -6 -16   10.78    1.85
   3   6  16    9.88    1.36
  -3   6 -17   29.32    2.12
  -3   6 -17   34.62    2.46
  -3  -6 -17   31.46    2.66
   3   6  17   28.59    2.11
  -3   6 -18  105.51    5.18
  -3  -6 -18  114.45    5.79
   3   6  18  111.72    5.24
  -3   6 -18  115.83    5.49
  -3  -6 -19   25.96    2.00
   3   6  19   26.35    1.62
  -3   6 -20  245.50   10.42
  -3  -6 -20  244.74   10.63
  -3  -6 -20  244.90   10.68
   3   7 -20   72.69    3.18
  -3   7  20   52.61    2.96
   3   7 -19    4.05    1.13
   3  -7 -19    4.84    0.94
   3   7 -19    3.19    0.84
   3   7 -19    4.64    1.05
   3   7 -18   95.82    4.82
   3   7 -18   96.24    5.04
   3  -7 -18   92.94    4.78
   3   7 -17   53.61    3.43
   3   7 -17   60.22    3.72
   3  -7 -17   50.88    3.24
   3   7 -16    2.09    1.39
   3   7 -16    2.31    1.55
   3  -7 -16    1.50    1.12
   3   7 -15    6.80    1.70
   3  -7 -15    7.87    1.44
   3   7 -15    7.52    1.91
   3   7 -14   34.58    3.06
  -3   7  14   28.25    2.72
   3  -7 -14   27.89    2.48
   3   7 -14   33.94    3.12
   3   7 -13  104.37    6.14
  -3   7  13   98.86    5.99
   3   7 -13  118.05    6.05
   3  -7 -13  100.36    5.62
   3   7 -13  107.86    6.28
   3  -7 -12    1.14    1.17
   3   7 -12    2.79    1.84
  -3   7  12    0.65    1.67
   3   7 -12    0.78    1.65
  -3   7  12    0.76    3.04
   3   7 -12   -0.49    1.72
   3  -7 -11   36.83    2.82
  -3   7  11   35.47    3.48
   3   7 -11   34.66    3.41
   3   7 -11   36.91    4.15
   3   7 -11   33.53    3.30
   3   7 -11   34.45    3.11
  -3   7  11   34.58    6.36
   3   7 -11   35.80    3.41
   3   7 -10   92.51    5.89
   3   7 -10  119.13    6.50
   3   7 -10  130.14    6.14
   3   7 -10   96.04    6.02
  -3   7  10   90.62    5.99
   3   7 -10   74.65    6.34
   3   7 -10   96.00    5.93
   3   7 -10   92.87    5.67
  -3   7  10   92.73   10.20
   3  -7 -10   92.60    5.18
   3   7  -9  363.13   16.05
  -3   7   9  321.98   15.38
   3   7  -9  346.26   15.50
  -3   7   9  331.52   15.97
   3   7  -9  294.00   16.46
   3   7  -9  354.59   15.76
   3   7  -9  332.84   15.52
   3   7  -9  349.07   15.49
   3   7  -9  341.09   15.83
  -3   7   9  385.01   22.68
   3   7  -8   94.80    5.92
  -3   7   8   95.69    9.97
   3   7  -8   98.47    5.84
  -3   7   8   90.49    6.06
   3   7  -8   89.98    6.01
  -3   7   8   93.75    5.72
   3   7  -8   98.51    5.89
   3   7  -8   82.93    6.58
   3   7  -8   95.66    6.60
   3   7  -8   97.23    5.68
   3   7  -8   95.97    5.76
  -3   7   8   92.65   10.13
  -3   7   7  300.30   14.59
  -3   7   7  289.15   14.19
   3   7  -7  332.43   14.97
   3   7  -7  317.18   14.59
   3   7  -7  289.27   14.24
   3   7  -7  301.07   14.25
   3   7  -7  304.15   15.33
  -3   7   7  292.75   13.41
   3   7  -7  309.04   14.08
   3   7  -7  320.88   14.23
   3   7  -7  321.01   14.25
   3   7  -7  282.48   13.09
  -3   7   7  295.24   19.78
   3   7  -7  322.60   14.45
   3   7  -6   14.05    2.27
   3   7  -6   11.48    1.46
  -3   7   6   17.88    5.18
  -3   7   6   13.51    2.71
   3   7  -6    9.91    2.48
  -3   7   6   13.43    2.34
   3   7  -6    7.57    2.35
   3   7  -6    5.07    2.28
   3   7  -6   13.07    3.17
   3   7  -6   19.20    6.54
  -3   7   6   15.53    1.78
   3   7  -6   11.41    1.75
   3   7  -6   14.48    2.22
   3   7  -6   14.93    2.27
   3   7  -6    9.42    2.11
   3   7  -6   11.20    2.14
  -3   7   6    8.20    4.20
  -3   7   5   61.25    8.50
   3   7  -5   57.98    3.50
  -3   7   5   66.61    4.23
   3   7  -5   75.79    4.78
   3   7  -5   55.67    4.72
   3   7  -5   53.57    4.55
  -3   7   5   58.56    4.58
  -3   7   5   63.01    4.85
   3   7  -5   66.44    4.85
   3   7  -5   68.67    5.16
   3   7  -5   58.76    5.52
  -3   7   5   67.75    3.81
   3   7  -5   78.54   11.03
   3   7  -5   58.11    5.36
   3   7  -5   72.97    4.54
   3   7  -5   59.00    3.84
   3   7  -5   69.51    4.41
   3   7  -5   69.48    4.44
   3   7  -5   67.73    4.48
  -3   7   5   64.01    7.98
   3   7  -4  523.22   22.81
   3   7  -4  562.30   24.12
  -3   7   4  573.78   31.32
  -3   7   4  531.05   23.51
   3   7  -4  584.46   24.27
  -3   7   4  535.06   24.35
   3   7  -4  556.23   24.33
  -3   7   4  529.87   24.25
   3   7  -4  567.27   24.60
  -3   7   4  528.47   23.65
   3   7  -4  548.04   25.46
  -3   7   4  549.02   23.09
   3   7  -4  476.57   24.65
   3   7  -4  565.50   34.06
   3   7  -4  566.03   23.82
   3   7  -4  574.90   23.81
   3   7  -4  560.44   23.29
   3   7  -4  536.83   23.71
   3   7  -4  559.74   23.93
  -3   7   4  636.08   30.15
   3   7  -3  179.56    9.09
  -3   7   3  173.32    8.52
   3   7  -3  156.29    7.80
  -3   7   3  180.34   14.90
   3   7  -3  185.51    9.23
   3   7  -3  172.46    9.17
   3   7  -3  174.34    9.42
  -3   7   3  169.83    9.32
  -3   7   3  168.95    8.75
   3   7  -3  151.84    9.54
   3   7  -3  180.92   17.05
   3   7  -3  178.94   10.42
  -3   7   3  173.25    8.06
   3   7  -3  182.65    8.70
   3   7  -3  172.40    8.24
  -3   7   3  182.04    8.23
   3   7  -3  171.65    8.69
   3   7  -3  174.75    8.70
  -3   7   3  218.71   14.07
  -3   7   2  396.14   18.40
   3   7  -2  407.01   18.25
   3   7  -2  393.59   18.42
  -3   7   2  377.69   17.91
  -3   7   2  390.31   18.52
   3   7  -2  368.96   18.79
  -3   7   2  401.74   17.11
   3   7  -2  400.01   17.30
   3   7  -2  420.11   17.73
   3   7  -2  427.01   17.91
  -3   7   2  410.22   17.34
  -3   7   2  420.71   25.27
  -3   7   2  390.06   17.52
   3   7  -2  385.99   16.91
  -3   7   2  473.03   23.45
  -3   7   1   95.87   10.94
  -3   7   1  108.92    5.64
  -3   7   1  107.94    5.96
   3   7  -1   92.82    4.98
   3   7  -1  107.85    6.32
  -3   7   1  103.20    6.32
   3   7  -1   94.81    6.02
   3   7  -1  106.92    6.45
  -3   7   1  102.93    6.61
  -3   7   1  100.31    6.06
   3   7  -1   96.32    7.31
   3   7  -1   96.51   12.85
   3   7  -1  111.35    6.93
  -3   7   1  100.62    5.16
   3   7  -1  103.76    5.65
   3   7  -1  102.38    5.34
  -3   7   1  105.59    5.45
   3   7  -1  109.21    5.97
   3   7  -1  102.13    8.48
  -3   7   0    6.33    1.64
  -3   7   0    5.65    1.46
   3   7   0    5.70    1.93
  -3   7   0    4.09    4.23
   3   7   0    4.11    2.01
  -3   7   0    5.92    1.90
  -3   7   0    5.76    2.39
   3   7   0    9.03    2.36
   3   7   0    6.54    2.04
  -3   7   0    4.94    2.00
   3   7   0    6.05    2.03
   3   7   0   -1.07    4.71
   3   7   0    5.45    2.85
  -3   7   0    6.35    1.44
   3   7   0    4.05    1.52
   3   7   0    5.32    1.35
  -3   7   0    4.02    1.36
   3   7   0    2.68    1.67
   3   7   0   10.12    3.57
   3   7   1   66.37    4.58
  -3   7  -1   64.62    3.94
  -3   7  -1   64.60    4.21
   3   7   1   61.23    4.55
   3   7   1   62.24    4.47
   3   7   1   68.34    4.79
  -3   7  -1   59.50    4.52
  -3   7  -1   62.29    5.01
   3   7   1   59.24    4.56
  -3   7  -1   64.15    4.68
   3   7   1   63.92    5.72
   3   7   1   61.11   10.52
   3   7   1   55.27    3.85
   3   7   1   59.11    3.71
  -3   7  -1   72.63    4.39
   3   7   1   62.06    4.18
  -3   7  -1   70.41    4.06
  -3   7  -1   69.51    4.00
   3   7   1   63.32    4.31
   3   7   1   64.98    7.71
  -3   7  -2  367.57   16.62
  -3   7  -2  364.59   16.40
  -3   7  -2  356.64   23.63
   3   7   2  376.88   17.18
  -3   7  -2  357.14   17.31
   3   7   2  409.06   17.45
  -3   7  -2  373.14   17.17
   3   7   2  371.85   17.16
   3   7   2  350.23   16.92
   3   7   2  365.76   17.06
  -3   7  -2  375.14   17.81
   3   7   2  366.75   18.46
   3   7   2  392.25   26.51
  -3   7  -2  385.81   16.47
   3   7   2  368.47   16.37
  -3   7  -2  401.73   16.63
  -3   7  -2  389.81   16.87
   3   7   2  374.87   16.81
   3   7   2  347.32   22.26
  -3   7  -3   54.97    3.56
  -3   7  -3   53.39    3.66
   3   7   3   62.91    4.44
  -3   7  -3   58.45    8.61
  -3   7  -3   58.55    4.53
   3   7   3   58.53    4.39
   3   7   3   55.42    4.12
  -3   7  -3   59.92    4.26
   3   7   3   54.16    4.14
   3   7   3   51.77    5.16
   3   7   3   60.26    9.95
  -3   7  -3   54.53    3.55
  -3   7  -3   56.99    3.75
  -3   7  -3   65.59    4.10
   3   7   3   44.27    3.33
   3   7   3   49.70    3.73
   3   7   3   40.69    7.08
  -3   7  -4  735.68   31.29
  -3   7  -4  729.29   31.28
   3   7   4  805.34   32.53
  -3   7  -4  722.54   31.46
  -3   7  -4  707.85   31.53
  -3   7  -4  822.94   40.79
  -3   7  -4  745.03   32.73
   3   7   4  770.66   32.49
   3   7   4  707.57   31.92
   3   7   4  708.94   32.16
  -3   7  -4  788.82   32.25
   3   7   4  786.33   33.80
   3   7   4  763.61   42.33
  -3   7  -4  781.07   31.62
  -3   7  -4  815.12   32.13
  -3   7  -4  777.98   31.85
   3   7   4  780.20   31.96
   3   7   4  808.76   40.70
  -3   7  -5  582.01   25.37
  -3   7  -5  576.20   25.32
   3   7   5  643.40   26.64
  -3   7  -5  654.56   34.28
  -3   7  -5  572.46   25.48
   3   7   5  610.47   26.45
  -3   7  -5  581.24   26.81
  -3   7  -5  613.76   26.14
   3   7   5  567.48   26.16
  -3   7  -5  624.18   27.19
   3   7   5  645.51   27.89
   3   7   5  587.54   35.63
  -3   7  -5  641.81   25.76
  -3   7  -5  629.17   26.01
  -3   7  -5  633.85   26.17
   3   7   5  609.36   25.95
   3   7   5  634.82   35.11
  -3   7  -6   71.63    4.16
  -3   7  -6   73.96    4.24
   3   7   6   67.13    4.94
  -3   7  -6   86.96    9.99
  -3   7  -6   73.36    4.12
  -3   7  -6   73.39    4.65
  -3   7  -6   76.31    5.69
   3   7   6   70.83    4.90
   3   7   6   72.41    4.97
  -3   7  -6   81.48    5.27
   3   7   6   75.82    5.99
  -3   7  -6   81.27    4.91
  -3   7  -6   81.77    4.52
  -3   7  -6   86.81    4.79
   3   7   6   63.22    4.43
   3   7   6   56.96    9.21
  -3   7  -7    8.27    1.52
  -3   7  -7    8.34    1.47
   3   7   7    9.90    2.20
  -3   7  -7    9.76    4.26
  -3   7  -7    9.24    2.63
  -3   7  -7    6.82    2.66
   3   7   7    7.35    2.12
  -3   7  -7   10.09    2.28
   3   7   7    8.29    2.14
   3   7   7    7.22    2.59
  -3   7  -7    7.95    1.66
  -3   7  -7   10.56    2.15
   3   7   7    3.96    4.10
   3   7   7    4.77    1.58
  -3   7  -8   93.68    6.18
  -3   7  -8   92.78    6.14
  -3   7  -8   87.72    5.49
   3   7   8   90.34    5.43
   3   7   8   85.72    4.98
  -3   7  -8   86.56    4.93
  -3   7  -8   83.12    5.19
   3   7   8   87.65    5.25
   3   7   8   93.54    5.61
  -3   7  -8   81.82    4.73
  -3   7  -8   82.89    4.60
   3   7   8   92.31   11.88
   3   7   9   70.10    4.60
  -3   7  -9   80.15    5.51
  -3   7  -9   79.07    4.74
  -3   7  -9   66.78    5.12
   3   7   9   61.44    3.75
   3   7   9   63.13    4.15
  -3   7  -9   73.76    4.27
  -3   7  -9   77.78    4.65
  -3   7  -9   72.26    4.12
   3   7   9   73.10    4.87
  -3   7  -9   69.96    3.96
   3   7   9   71.29   10.70
   3   7  10   97.31    5.62
  -3   7 -10   89.41    4.87
  -3   7 -10   88.88    4.68
  -3   7 -10   95.91    5.96
  -3   7 -10   89.22    6.00
   3   7  10   79.63    4.49
   3   7  10   78.70    4.78
  -3   7 -10   94.94    5.30
  -3   7 -10   95.56    5.05
  -3  -7 -10   91.49    5.56
   3   7  10   98.83   12.19
  -3   7 -11    1.00    1.69
  -3   7 -11    2.14    2.01
  -3   7 -11    0.60    1.19
   3   7  11    0.76    1.50
  -3   7 -11    0.42    0.96
  -3   7 -11    1.63    1.40
  -3   7 -11    1.18    1.22
  -3  -7 -11    0.47    1.50
   3   7  11    0.32    0.84
  -3   7 -12  105.48    5.93
  -3   7 -12  111.25    6.48
  -3   7 -12  105.21    5.15
  -3   7 -12  101.10    5.35
   3   7  12   91.08    5.68
  -3   7 -12  105.53    5.48
  -3   7 -12  104.93    5.61
  -3  -7 -12  104.92    6.04
   3   7  12   95.50    5.04
  -3   7 -13    6.79    2.00
  -3   7 -13    6.07    1.39
   3   7  13    5.27    1.50
  -3   7 -13    3.78    1.39
  -3   7 -13    6.33    1.46
  -3  -7 -13    7.32    1.81
   3   7  13    6.22    1.13
  -3   7 -14  391.42   16.36
  -3   7 -14  365.33   15.61
  -3   7 -14  338.21   15.53
  -3   7 -14  363.86   15.61
   3   7  14  350.80   15.85
  -3  -7 -14  375.33   16.26
   3   7  14  355.35   15.28
   3   7  15    0.28    0.96
  -3   7 -15    2.27    1.08
  -3  -7 -15   -0.24    1.22
  -3   7 -15    0.24    0.99
  -3   7 -16   22.92    1.93
  -3   7 -16   24.74    1.89
  -3  -7 -17  129.11    6.15
  -3   7 -17  125.87    5.77
  -3   7 -17  120.24    5.66
  -3  -7 -18   62.04    3.20
  -3   7 -18   51.37    2.69
  -3  -7 -18   56.83    3.10
   3   8 -19   62.75    2.99
  -3   8  18   66.78    3.36
   3   8 -18   72.77    3.34
  -3   8  17    0.32    0.68
  -3   8  17    1.11    0.97
   3   8 -17   -0.07    0.85
   3   8 -17   -0.06    0.87
  -3   8  16  260.92   11.07
   3   8 -16  247.16   11.30
   3   8 -15   21.42    2.12
   3   8 -15   20.60    2.21
  -3   8  15   17.39    1.67
   3   8 -14   15.47    2.02
  -3   8  14   20.94    1.81
   3   8 -14   18.04    2.26
  -3   8  14   16.37    1.88
   3   8 -13   19.88    2.31
  -3   8  13   19.91    1.86
   3   8 -13   17.56    2.40
  -3   8  13   14.84    2.08
  -3   8  12  144.48    7.71
  -3   8  12  159.52    7.21
   3   8 -12  156.67    7.81
   3   8 -12  157.59    7.95
   3   8 -12  134.84    6.73
  -3   8  11   13.13    2.27
  -3   8  11   11.89    1.64
   3   8 -11   13.22    2.10
   3   8 -11   11.04    2.14
   3   8 -11   10.58    1.87
   3   8 -11   13.43    2.33
   3   8 -11   10.20    1.35
   3   8 -10   13.80    2.16
   3   8 -10   13.66    2.34
   3   8 -10   16.56    2.07
  -3   8  10   15.38    1.81
   3   8 -10   12.17    1.49
   3   8 -10   20.81    2.89
  -3   8  10   14.57    2.46
   3   8  -9  120.15    6.90
   3   8  -9  121.74    6.61
  -3   8   9  123.86    6.38
   3   8  -9  175.12    7.56
   3   8  -9  111.00    6.02
   3   8  -9  133.82    7.35
  -3   8   9  120.65    7.33
   3   8  -9  129.37    7.41
   3   8  -9  185.56    7.59
  -3   8   9  115.47    6.77
   3   8  -8  164.13    8.87
  -3   8   8  156.78    8.86
  -3   8   8  152.83    8.35
   3   8  -8  176.42    8.75
  -3   8   8  159.99    7.72
   3   8  -8  164.43    8.47
   3   8  -8  164.79    8.03
   3   8  -8  152.41    8.61
   3   8  -8  148.43    7.40
   3   8  -8  194.80    8.85
  -3   8   8  172.84   13.77
   3   8  -7   56.38    3.38
   3   8  -7   58.91    4.49
  -3   8   7   61.68    4.80
   3   8  -7   51.39    4.43
   3   8  -7   58.08    4.73
   3   8  -7   63.02    4.71
  -3   8   7   53.49    4.19
  -3   8   7   59.38    4.43
  -3   8   7   62.20    3.68
   3   8  -7   63.34    4.37
   3   8  -7   61.90    4.29
   3   8  -7   63.83    3.96
   3   8  -7   63.62    4.41
   3   8  -7   60.15    4.31
  -3   8   7   54.47    7.51
   3   8  -6  312.76   14.46
   3   8  -6  366.97   16.01
   3   8  -6  333.80   15.86
  -3   8   6  326.95   15.77
  -3   8   6  324.64   15.65
   3   8  -6  336.74   16.03
  -3   8   6  342.74   16.21
   3   8  -6  350.66   15.92
  -3   8   6  348.32   14.80
   3   8  -6  333.60   15.52
   3   8  -6  333.80   15.50
   3   8  -6  345.65   15.07
   3   8  -6  351.61   15.70
   3   8  -6  330.87   15.56
  -3   8   6  406.50   22.22
   3   8  -5    9.05    2.29
   3   8  -5    9.46    1.38
  -3   8   5    4.92    3.81
   3   8  -5    3.17    2.48
  -3   8   5    6.99    2.14
   3   8  -5    9.00    2.50
  -3   8   5   11.73    2.74
  -3   8   5   11.14    2.45
  -3   8   5   15.69    1.67
   3   8  -5    9.44    1.79
   3   8  -5    8.00    1.99
   3   8  -5   10.35    2.05
   3   8  -5   13.22    2.26
  -3   8   5   13.97    4.42
   3   8  -4    6.16    2.18
   3   8  -4   10.17    1.41
  -3   8   4    9.19    2.07
  -3   8   4   11.02    4.97
   3   8  -4    5.20    2.55
  -3   8   4   11.32    2.65
  -3   8   4   10.33    2.60
   3   8  -4    2.94    2.43
  -3   8   4    7.40    1.94
  -3   8   4   11.14    2.74
   3   8  -4   15.93    3.11
  -3   8   4    7.49    1.40
   3   8  -4   11.03    3.44
   3   8  -4   12.37    2.13
   3   8  -4    9.65    1.99
   3   8  -4   13.05    1.83
   3   8  -4   11.59    2.27
  -3   8   4   12.99    4.15
   3   8  -3  184.35    9.14
   3   8  -3  191.57    9.36
   3   8  -3  185.07    8.78
  -3   8   3  175.53    8.58
  -3   8   3  187.44    8.47
   3   8  -3  175.04   10.87
   3   8  -3  171.63    8.27
  -3   8   3  168.40   15.47
  -3   8   3  203.47    9.58
   3   8  -3  191.87    9.72
  -3   8   3  182.68    9.93
   3   8  -3  176.64    9.70
  -3   8   3  172.75    9.67
   3   8  -3  179.76    9.79
   3   8  -3  184.55   10.08
   3   8  -3  190.54   10.02
  -3   8   3  173.40    9.20
   3   8  -2   22.56    2.49
   3   8  -2   22.73    2.23
  -3   8   2   19.60    2.13
   3   8  -2   24.50    3.37
  -3   8   2   25.84    3.33
  -3   8   2   21.15    3.09
   3   8  -2   24.41    3.15
  -3   8   2   26.26    3.28
  -3   8   2   24.14    2.84
  -3   8   2   20.74    2.38
  -3   8   2   24.32    2.73
  -3   8   2   24.79    6.34
   3   8  -1   16.35    2.95
   3   8  -1   17.47    2.81
  -3   8   1   11.56    2.74
  -3   8   1   15.34    2.78
  -3   8   1   14.09    2.51
   3   8  -1   14.82    2.93
   3   8  -1   21.36    3.97
  -3   8   1   13.90    1.87
   3   8  -1   14.56    2.07
   3   8  -1   15.62    1.90
   3   8  -1   18.75    2.50
  -3   8   1   14.11    2.29
  -3   8   1   13.82    2.06
  -3   8   1   14.34    5.27
  -3   8   0  149.66    8.42
  -3   8   0  151.72    8.55
  -3   8   0  156.57    9.02
   3   8   0  168.82    8.64
   3   8   0  150.69    8.58
   3   8   0  148.37    8.57
   3   8   0  156.23    9.80
   3   8   0  144.69    7.70
  -3   8   0  160.23    7.72
   3   8   0  162.96    8.16
   3   8   0  153.07    8.12
  -3   8   0  140.12    7.66
  -3   8   0  160.90    8.11
  -3   8   0  163.50   14.79
   3   8   1   10.04    2.51
  -3   8  -1    3.18    2.27
  -3   8  -1    4.87    2.19
  -3   8  -1    4.16    2.08
   3   8   1    1.65    2.38
   3   8   1    7.28    3.42
  -3   8  -1    3.77    1.44
   3   8   1    5.10    1.42
   3   8   1    4.15    1.67
   3   8   1    3.49    1.74
  -3   8  -1    4.70    1.59
   3   8   1    3.82    1.97
  -3   8  -1    4.21    1.49
  -3   8  -2    8.11    4.85
  -3   8  -2    8.82    1.71
   3   8   2    7.80    2.15
  -3   8  -2    8.86    1.69
   3   8   2    4.15    2.40
  -3   8  -2    5.52    2.64
  -3   8  -2    6.74    2.39
   3   8   2    9.26    2.37
  -3   8  -2    5.59    2.09
  -3   8  -2    8.62    2.29
   3   8   2   14.99    3.46
   3   8   2   11.12    1.97
  -3   8  -2    9.78    1.77
  -3   8  -2   10.04    1.74
   3   8   2    8.17    2.01
   3   8   2    4.26    3.22
  -3   8  -3   19.48    2.34
  -3   8  -3   22.03    2.28
  -3   8  -3   33.04    6.97
   3   8   3   27.84    3.07
   3   8   3   24.64    3.10
  -3   8  -3   18.29    3.50
  -3   8  -3   24.87    3.21
  -3   8  -3   20.30    2.78
   3   8   3   21.01    3.01
  -3   8  -3   24.14    3.25
   3   8   3   27.49    4.25
   3   8   3   29.17    2.68
  -3   8  -3   22.27    2.39
  -3   8  -3   22.78    2.49
  -3   8  -3   26.92    2.84
   3   8   3   22.67    5.06
   3   8   3   29.91    2.88
   3   8   4   28.92    3.19
  -3   8  -4   29.93    3.34
  -3   8  -4   30.05    3.07
  -3   8  -4   27.32    3.32
   3   8   4   22.21    3.02
   3   8   4   23.43    2.59
   3   8   4   28.09    2.62
  -3   8  -4   24.68    2.79
  -3   8  -4   25.63    2.57
  -3   8  -4   24.36    2.47
  -3   8  -4   23.19    2.35
  -3   8  -4   27.14    6.15
   3   8   4   25.35    3.04
  -3   8  -4   22.57    2.27
   3   8   4   19.30    5.13
   3   8   5   29.91    3.24
  -3   8  -5   32.91    3.00
  -3   8  -5   26.10    3.76
   3   8   5   23.40    3.16
  -3   8  -5   27.69    3.34
  -3   8  -5   34.48    3.66
   3   8   5   28.76    2.76
  -3   8  -5   30.00    2.68
   3   8   5   32.91    2.83
  -3   8  -5   27.48    2.85
  -3   8  -5   30.09    2.77
  -3   8  -5   25.34    2.31
   3   8   5   33.49    3.25
   3   8   5   26.27    5.81
   3   8   6   27.75    3.21
  -3   8  -6   31.39    3.42
   3   8   6   31.64    3.36
  -3   8  -6   34.07    4.05
   3   8   6   33.89    2.91
   3   8   6   40.34    3.09
  -3   8  -6   36.27    3.23
  -3   8  -6   35.03    2.87
   3   8   6   32.63    3.31
   3   8   6   40.27    6.98
  -3   8  -7   17.72    3.09
  -3   8  -7   17.98    2.60
   3   8   7   15.24    2.06
  -3   8  -7   21.17    2.18
  -3   8  -7   14.70    2.29
   3   8   7   16.98    2.11
   3   8   7   19.03    2.72
   3   8   7    8.68    4.54
   3   8   8   32.27    2.74
  -3   8  -8   34.68    3.03
  -3   8  -8   29.57    2.68
   3   8   8   30.67    3.20
   3   8   8   29.30    2.63
  -3   8  -8   37.03    3.84
  -3   8  -8   37.46    3.25
  -3   8  -8   35.71    3.78
  -3   8  -9   98.97    6.19
  -3   8  -9  100.82    6.14
  -3   8  -9   94.18    5.37
   3   8   9   99.10    5.72
  -3   8  -9   90.72    4.76
  -3   8  -9   91.47    5.05
   3   8   9   87.97    5.03
  -3   8  -9   85.71    5.26
  -3  -8  -9   87.97    5.37
   3   8   9   87.03    4.86
  -3   8 -10    1.23    1.40
   3   8  10    1.67    1.13
  -3   8 -10    0.52    1.23
  -3   8 -10    2.06    1.94
  -3   8 -10    0.19    1.80
   3   8  10    3.87    1.64
  -3   8 -10    1.42    1.08
  -3  -8 -10    0.97    1.41
  -3   8 -11    9.17    1.68
   3   8  11    7.72    1.37
  -3   8 -11    6.99    1.46
  -3   8 -11    7.74    2.05
  -3   8 -11   10.57    2.14
  -3   8 -11    8.75    1.32
   3   8  11    6.02    1.62
  -3  -8 -11    7.52    1.69
  -3   8 -12   59.73    3.78
  -3   8 -12   64.16    3.71
   3   8  12   60.56    3.54
  -3   8 -12   67.72    4.48
  -3  -8 -12   64.69    4.05
   3   8  12   61.11    3.98
  -3   8 -12   63.32    3.49
  -3   8 -13  216.76    9.40
  -3   8 -13  219.07   10.06
  -3  -8 -13  192.51    9.64
   3   8  13  200.00    9.61
   3   8  14    1.30    0.95
  -3  -8 -14    0.20    0.99
  -3   8 -14    1.19    0.89
  -3  -8 -15   74.79    3.99
  -3   8 -15   79.11    3.72
  -3  -8 -16   63.91    3.70
  -3   8 -16   71.83    3.49
  -3   8 -17   24.58    1.61
  -3   8 -18   58.08    2.73
  -3   9  16    6.34    0.94
   3   9 -16    2.82    0.79
  -3   9  15   22.46    1.90
   3   9 -15   26.04    1.88
  -3   9  14   94.94    4.91
   3   9 -14   92.07    4.79
   3   9 -13   33.52    2.54
  -3   9  13   29.68    2.34
   3   9 -12    6.79    1.37
   3   9 -12    6.84    1.56
  -3   9  12    9.43    1.17
  -3   9  12    7.29    1.56
  -3   9  12    8.95    1.73
  -3   9  11  173.67    8.68
  -3   9  11  178.58    7.96
   3   9 -11  175.73    8.26
   3   9 -11  174.79    8.57
  -3   9  10    5.81    1.80
  -3   9  10    6.78    1.15
   3   9 -10   10.79    1.93
   3   9 -10    7.23    1.75
   3   9 -10    8.05    1.50
   3   9  -9   13.09    2.00
   3   9  -9   11.84    1.78
  -3   9   9   13.05    1.48
  -3   9   9   14.33    1.93
  -3   9   9   12.16    2.21
   3   9  -8   15.01    2.02
   3   9  -8   14.23    2.19
  -3   9   8   16.45    1.68
   3   9  -8   40.12    3.54
  -3   9   8   15.32    2.18
  -3   9   8   14.58    2.50
   3   9  -8   38.43    3.32
  -3   9   8   18.37    2.46
   3   9  -7  181.26    9.26
   3   9  -7  181.89    8.85
   3   9  -7  180.24    9.19
  -3   9   7  172.67    8.41
  -3   9   7  180.77    9.70
   3   9  -7  190.10    9.41
  -3   9   7  190.84    9.42
   3   9  -7  206.79    9.93
   3   9  -7  167.25    9.39
  -3   9   7  193.96    9.51
   3   9  -6    6.22    1.52
   3   9  -6    4.65    1.85
   3   9  -6    6.54    1.80
  -3   9   6    6.86    1.18
  -3   9   6    8.12    1.94
   3   9  -6    4.99    2.06
  -3   9   6    6.89    1.90
  -3   9   6    5.34    1.87
  -3   9   6    5.52    2.23
   3   9  -5  180.82    8.87
   3   9  -5  156.15    8.16
   3   9  -5  169.38    8.59
   3   9  -5  169.47    8.81
   3   9  -5  172.66    9.09
  -3   9   5  167.31    9.00
  -3   9   5  170.93    9.27
  -3   9   5  160.61    8.83
   3   9  -5  193.59    9.28
  -3   9   5  167.55    8.80
   3   9  -5  185.55    9.20
   3   9  -4    0.76    1.27
   3   9  -4    1.19    1.61
   3   9  -4    1.75    1.52
   3   9  -4   -3.26    2.57
   3   9  -4   12.52    2.94
  -3   9   4    2.32    1.95
   3   9  -4   11.06    2.85
  -3   9   4    0.92    1.46
  -3   9   4    0.96    2.11
  -3   9   4    0.54    1.91
   3   9  -4    2.12    1.91
  -3   9   4    0.47    1.50
  -3   9   3  113.53    6.11
   3   9  -3  123.90    6.42
   3   9  -3  119.82    6.65
   3   9  -3  135.03    7.32
  -3   9   3  131.68    7.01
   3   9  -3  147.47    7.75
   3   9  -3  129.68    7.38
  -3   9   3  114.38    6.76
   3   9  -3  133.28    7.54
  -3   9   3  116.10    7.30
  -3   9   3  136.97    7.52
  -3   9   2    6.85    1.39
   3   9  -2    6.88    1.74
   3   9  -2   10.04    2.12
   3   9  -2    9.58    2.30
  -3   9   2    8.61    1.87
  -3   9   2   12.23    2.64
  -3   9   2   11.99    2.50
  -3   9   2    7.91    2.11
  -3   9   2    9.38    2.46
   3   9  -2    1.94    2.52
  -3   9   1  138.54    7.17
   3   9  -1  139.36    7.69
   3   9  -1  141.04    7.42
   3   9  -1  154.42    7.89
  -3   9   1  159.04    7.82
  -3   9   1  154.51    8.35
   3   9  -1  157.54    8.40
  -3   9   1  140.22    7.94
  -3   9   1  150.27    8.62
  -3   9   1  147.30    8.39
  -3   9   0   26.74    2.48
   3   9   0   31.74    2.95
   3   9   0   32.98    3.04
  -3   9   0   31.06    2.84
  -3   9   0   34.67    3.48
   3   9   0   30.77    3.60
  -3   9   0   30.39    3.26
  -3   9   0   29.29    3.75
  -3   9   0   36.85    3.65
   3   9   0   31.47    3.74
  -3   9  -1  131.35    6.73
   3   9   1  132.99    7.10
   3   9   1  138.89    7.21
  -3   9  -1  123.30    6.88
  -3   9  -1  133.58    6.72
  -3   9  -1  136.32    7.59
   3   9   1  125.23    7.81
   3   9   1  130.05    7.63
  -3   9  -1  131.17    8.01
  -3   9  -1  137.25    7.60
   3   9   2    0.27    1.49
  -3   9  -2    3.28    1.38
   3   9   2    1.26    1.38
  -3   9  -2    2.79    1.42
  -3   9  -2    2.83    1.46
   3   9   2    1.07    1.82
  -3   9  -2    3.72    2.58
  -3   9  -2    1.37    2.05
  -3   9  -2    1.36    1.82
  -3   9  -2    1.11    1.89
   3   9   2    3.93    2.38
   3   9   3   26.22    2.62
  -3   9  -3   29.10    2.58
   3   9   3   24.21    2.65
  -3   9  -3   28.64    2.48
  -3   9  -3   27.35    2.53
   3   9   3   24.54    2.98
  -3   9  -3   26.73    3.21
  -3   9  -3   24.04    2.82
  -3   9  -3   28.59    3.74
  -3   9  -3   33.00    3.46
   3   9   3   27.83    3.32
   3   9   4    2.05    1.32
   3   9   4    0.13    1.30
  -3   9  -4    1.84    1.40
   3   9   4   -0.17    1.73
  -3   9  -4    0.44    1.58
  -3   9  -4    0.95    1.94
  -3   9  -4    0.92    1.84
  -3   9  -5  171.01    8.57
   3   9   5  187.11    8.81
   3   9   5  176.27    8.71
  -3   9  -5  175.23    8.50
   3   9   5  186.73    9.38
   3   9   5  189.69    9.31
  -3   9  -5  183.36    9.43
  -3   9  -5  168.56    9.55
  -3   9  -6   20.89    2.11
   3   9   6   15.11    2.00
   3   9   6   16.61    2.01
   3   9   6   19.88    2.47
  -3   9  -6   15.86    1.93
  -3   9  -6   14.90    2.40
   3   9   6   12.72    2.57
  -3   9  -6   18.27    2.79
  -3   9  -6   17.91    3.01
   3   9   7    1.30    1.25
  -3   9  -7    1.13    1.26
   3   9   7    2.16    1.12
   3   9   7    1.99    1.58
  -3   9  -7    1.99    1.26
  -3   9  -7    2.04    1.63
  -3   9  -7    1.14    2.05
   3   9   7   -3.66    2.47
  -3   9  -8    1.26    1.20
   3   9   8    1.89    1.12
  -3   9  -8    0.35    1.85
  -3   9  -8    1.51    1.35
  -3   9  -8    2.00    1.20
   3   9   8    1.29    1.59
  -3  -9  -8    1.51    1.17
   3   9   9   34.56    3.04
  -3   9  -9   44.89    3.59
  -3   9  -9   46.63    3.65
  -3  -9  -9   35.52    2.82
  -3   9  -9   41.34    2.76
   3   9   9   44.46    3.29
  -3   9  -9   40.28    2.77
   3   9   9   35.26    2.62
   3   9  10   12.87    1.93
  -3   9 -10   23.85    2.61
  -3   9 -10   18.65    2.52
  -3  -9 -10   16.14    1.90
   3   9  10   21.22    2.23
  -3   9 -10   21.66    1.87
  -3   9 -10   18.50    1.82
  -3   9 -11   44.71    3.39
  -3  -9 -11   36.33    2.71
  -3   9 -11   44.84    2.73
   3   9  11   42.81    2.97
  -3   9 -11   42.56    2.68
  -3   9 -12   22.45    2.30
  -3  -9 -12   21.47    1.87
   3   9  12   23.08    2.01
  -3   9 -12   24.69    1.86
  -3   9 -12   23.77    1.81
  -3   9 -13   49.17    3.04
  -3  -9 -13   40.90    2.67
  -3   9 -13   47.66    2.62
  -3   9 -13   53.52    2.73
   3   9  13   43.26    2.75
  -3   9 -14    6.05    0.92
   3   9  14    4.58    0.79
  -3   9 -15   28.96    1.69
  -3  10  14    2.33    0.62
  -3  10  13   50.54    2.76
   3  10 -12   31.71    2.17
   3  10 -12   33.87    2.02
   3  10 -11   33.74    2.15
   3  10 -11   33.20    2.33
  -3  10  11   34.07    2.34
   3  10 -10    1.58    0.91
  -3  10  10    0.09    1.02
   3  10  -9   41.82    2.59
  -3  10   9   47.00    2.98
  -3  10   9   42.11    3.01
  -3  10   9   35.51    2.56
   3  10  -8  196.16    9.17
   3  10  -8  197.89    8.90
   3  10  -8  201.21    9.24
  -3  10   8  207.71    9.34
  -3  10   8  205.47    9.53
  -3  10   8  179.86    8.97
   3  10  -7   22.38    2.29
   3  10  -7   19.12    2.12
  -3  10   7   25.39    2.35
  -3  10   7   28.63    2.74
  -3  10   7   17.39    2.22
   3  10  -6  259.83   12.01
   3  10  -6  263.57   12.17
   3  10  -6  244.65   12.21
  -3  10   6  266.74   12.21
  -3  10   6  259.77   12.49
  -3  10   6  257.24   12.18
   3  10  -5   17.57    2.19
   3  10  -5   17.34    2.06
  -3  10   5   21.83    2.23
   3  10  -5   16.00    2.39
  -3  10   5   15.82    2.45
  -3  10   5   19.76    2.23
  -3  10   5   19.76    2.32
   3  10  -4    2.27    1.29
   3  10  -4    2.55    1.66
  -3  10   4    2.29    1.33
  -3  10   4    0.79    1.42
  -3  10   4   -0.57    1.61
   3  10  -3    3.39    1.78
  -3  10   3    4.43    1.42
   3  10  -3    1.92    2.06
  -3  10   3    4.21    1.86
  -3  10   3    0.73    1.59
   3  10  -2  147.40    7.79
  -3  10   2  157.60    7.76
   3  10  -2  162.04    8.22
  -3  10   2  161.99    8.27
  -3  10   2  156.99    8.27
  -3  10   2  153.41    7.77
  -3  10   2  156.78    8.25
   3  10  -2  155.95    8.32
   3  10  -1   57.64    3.92
   3  10  -1   55.87    4.16
  -3  10   1   55.35    3.72
  -3  10   1   53.35    3.92
  -3  10   1   55.09    4.16
  -3  10   1   62.08    4.49
  -3  10   1   63.22    4.46
   3  10   0   33.42    2.85
  -3  10   0   29.51    2.64
   3  10   0   34.56    2.87
  -3  10   0   35.08    3.21
  -3  10   0   35.10    3.07
  -3  10   0   32.79    3.44
   3  10   1   65.92    4.37
   3  10   1   74.87    4.45
  -3  10  -1   68.22    4.74
  -3  10  -1   73.00    4.75
  -3  10  -1   76.16    5.22
   3  10   1   79.26    5.15
   3  10   2    3.76    1.40
   3  10   2    2.96    1.61
   3  10   2    3.65    1.34
   3  10   2   -0.63    2.17
  -3  10  -2    6.26    2.13
  -3  10  -2    1.89    1.73
  -3  10  -2    5.45    1.97
   3  10   3   62.14    3.89
   3  10   3   63.62    4.35
   3  10   3   57.57    3.78
   3  10   3   54.80    4.41
  -3  10  -3   60.15    4.39
  -3  10  -3   61.95    4.67
  -3  10  -3   68.21    4.48
   3  10   4    0.40    1.12
   3  10   4   -0.69    1.55
   3  10   4    1.01    1.04
  -3  10  -4   -0.84    1.97
  -3  10  -4   -0.70    1.65
  -3  10  -4   -1.61    1.93
   3  10   5    0.73    1.01
   3  10   5    0.93    1.45
  -3  10  -5    0.95    1.08
  -3  10  -5    4.01    1.56
  -3  10  -5    0.29    1.70
  -3 -10  -5    1.52    0.92
   3  10   6    1.91    1.02
   3  10   6   -1.00    1.50
  -3  10  -6    2.10    1.08
  -3  10  -6    0.75    1.74
  -3  10  -6   -2.22    1.80
  -3  10  -6   -1.26    1.71
   3  10   7   36.89    2.55
  -3  10  -7   44.30    2.64
   3  10   7   47.49    3.20
   3  10   7   32.87    2.99
  -3  10  -7   47.32    3.54
  -3  10  -7   43.58    3.00
  -3  10  -8    3.91    1.03
   3  10   8    3.64    1.29
   3  10   8    0.18    1.40
   3  10   9  119.49    5.86
  -3  10  -9  121.70    5.49
  -3  10  -9  130.55    6.21
   3  10  10    5.71    1.14
  -3  10 -10    5.77    0.96
  -3  10 -10    5.43    1.36
   3  10  11    7.20    1.03
  -3  10 -11    6.09    0.90
  -3  10 -12   38.70    1.84
   3  10  12   25.76    1.78
  -3  11   9   31.69    1.88
  -3  11   9   29.90    1.96
  -3  11   8  113.33    5.26
  -3  11   8  113.95    5.46
  -3  11   7  100.82    4.61
  -3  11   7   96.26    4.73
  -3  11   6    0.06    0.72
  -3  11   6    2.83    1.23
  -3  11   5    1.14    0.85
  -3  11   5    1.58    1.16
  -3  11   4   42.19    2.77
  -3  11   4   49.37    3.17
   3  11  -3    9.17    1.37
   3  11  -3   11.39    1.67
   3  11  -2   -0.08    0.92
   3  11  -2   -1.44    1.34
   3  11  -1    2.14    1.00
  -3  11   1    0.29    1.56
  -3  11   1    1.01    1.52
   3  11   0   65.32    3.61
   3  11   0   69.00    3.95
  -3  11   0   56.36    3.82
  -3  11   0   70.85    4.06
  -3  11   0   70.70    4.11
   3  11   1    3.00    1.00
  -3  11  -1    5.12    1.55
   3  11   2   92.80    4.86
  -3  11  -2  108.39    5.30
   3  11   2  103.33    5.39
  -3  11  -2  111.50    5.57
  -3  11  -2   97.17    5.32
   3  11   3   29.28    2.19
   3  11   3   38.06    2.69
   3  11   3   44.03    2.89
  -3  11  -3   52.03    2.93
  -3  11  -3   34.60    2.67
   3  11   4   20.23    1.97
  -3  11  -4   21.34    2.04
   3  11   4   24.40    2.21
  -3  11  -5   36.02    2.43
   3  11   5   41.69    2.63
  -3  11  -5   37.53    2.57
   3  11   6   22.82    1.75
  -3  11  -6   17.35    1.69
   3  11   7   23.24    1.87
   3  11   7   36.18    2.02
   3  11   8  140.32    6.30
  -4   0  25   -0.15    0.63
   4   0 -25   -0.15    0.53
  -4   0  24  103.47    5.02
   4   0 -24   99.38    5.04
   4   0 -23    1.23    0.85
   4   0 -23   -1.06    0.94
   4   0 -22  366.54   14.86
   4   0 -22  354.60   14.63
   4   0 -21   -0.24    1.29
   4   0 -21    0.10    0.98
   4   0 -21    1.39    1.24
   4   0 -21    0.57    1.05
   4   0 -20   13.10    2.06
   4   0 -20   15.71    1.92
   4   0 -20   14.97    1.99
   4   0 -20   13.22    1.89
   4   0 -19    0.99    1.49
   4   0 -19    0.51    1.25
   4   0 -19   -0.55    2.58
   4   0 -19    0.26    1.29
   4   0 -19    0.75    1.52
   4   0 -18 1817.59   75.11
   4   0 -18 1920.09   75.34
   4   0 -18 1752.29   80.20
   4   0 -18 1869.87   75.20
   4   0 -18 1757.39   75.35
   4   0 -17    0.91    1.29
   4   0 -17    0.27    1.42
   4   0 -17   -2.14    3.75
   4   0 -17    1.57    2.82
   4   0 -17   -0.13    1.23
   4   0 -17    1.84    1.62
   4   0 -16  676.84   29.12
   4   0 -16  722.10   29.30
   4   0 -16  628.96   33.17
   4   0 -16  624.38   35.41
   4   0 -16  705.27   29.18
   4   0 -16  671.71   29.39
   4   0 -15    0.96    1.25
   4   0 -15    0.12    1.09
   4   0 -15    1.04    1.16
   4   0 -15    1.36    3.23
   4   0 -15    0.91    2.39
   4   0 -14  278.88   12.77
   4   0 -14  275.98   12.72
   4   0 -14  280.11   18.35
   4   0 -14  295.06   12.87
   4   0 -14  286.36   16.18
   4   0 -13    1.13    1.03
   4   0 -13    0.40    0.93
   4   0 -13    1.17    1.01
   4   0 -13    0.37    1.95
   4   0 -12 1849.30   75.72
   4   0 -12 1855.82   75.66
   4   0 -12 1883.86   75.73
   4   0 -12 1869.19   78.91
   4   0 -11    0.17    0.98
   4   0 -11    2.10    1.02
   4   0 -11    3.73    2.08
   4   0 -11    1.25    0.83
   4   0 -10  712.37   29.39
   4   0 -10  649.96   31.11
   4   0 -10  726.01   29.33
   4   0 -10  713.80   29.33
   4   0 -10  700.03   31.59
   4   0  -9    0.29    2.75
  -4   0   9    0.71    1.28
   4   0  -9   -0.21    1.73
   4   0  -8 1341.34   60.79
  -4   0   8 1502.17   58.73
   4   0  -8 1369.36   59.17
  -4   0   7    0.12    1.03
   4   0  -7    0.88    1.24
   4   0  -6 1918.09   78.25
   4   0  -5    0.27    0.73
   4   0  -4 3084.37  124.10
  -4   0   3    2.23    1.29
  -4   0   2  260.23   11.80
  -4   0   1    0.10    1.01
  -4   0   0 1598.44   65.29
  -4   0  -1    0.11    1.13
  -4   0  -2 2890.50  118.04
   4   0   2 2950.83  119.75
   4   0   3   -0.55    1.87
   4   0   4  666.13   30.69
  -4   0  -5    1.18    1.37
  -4   0  -6  631.63   27.48
  -4   0  -7   -0.32    1.54
   4   0   7    1.20    2.73
   4   0   8   80.55    6.45
  -4   0  -9    2.56    0.99
  -4   0  -9    0.88    1.25
  -4   0  -9    1.71    2.52
  -4   0 -10   51.93    6.45
  -4   0 -10   54.71    3.75
  -4   0 -10   59.59    3.37
  -4   0 -10   54.10    3.58
  -4   0 -10   51.84    5.56
  -4   0 -11   -0.27    1.46
  -4   0 -11    0.19    0.94
  -4   0 -11   -0.54    2.95
  -4   0 -11   -0.12    1.31
  -4   0 -11   -1.55    2.12
  -4   0 -12  652.58   32.24
  -4   0 -12  645.00   26.13
  -4   0 -12  608.43   26.37
  -4   0 -13    2.76    2.07
   4   0  13    1.98    4.21
  -4   0 -13    0.27    1.49
  -4   0 -13   -1.28    3.30
  -4   0 -13    1.03    1.05
   4   0  14    2.72    1.31
  -4   0 -14    3.03    2.61
   4   0  14    2.09    4.45
  -4   0 -14    1.85    1.47
  -4   0 -14    1.30    1.69
  -4   0 -14    8.83    3.97
  -4   0 -14    3.66    1.36
   4   0  15    1.15    1.38
  -4   0 -15    3.80    3.07
   4   0  15    2.15    5.09
  -4   0 -15    3.09    1.99
  -4   0 -15    2.05    1.31
  -4   0 -15    1.42    3.36
  -4   0 -16  889.37   36.87
   4   0  16  861.59   36.02
  -4   0 -16  852.31   36.13
  -4   0 -16  804.96   41.14
  -4   0 -17    0.18    1.67
  -4   0 -17   -0.13    1.22
   4   0  17   -0.24    1.42
  -4   0 -17    0.59    2.43
  -4   0 -18  313.91   14.71
   4   0  18  317.35   14.01
  -4   0 -18  301.82   14.00
  -4   0 -19    0.16    1.58
  -4   0 -19    0.93    1.14
   4   0  19   -0.11    1.26
  -4   0 -20    6.12    1.28
  -4   0 -20    7.83    1.77
   4   0  20    9.07    1.52
  -4   0 -21    0.12    1.15
  -4   0 -21    0.85    0.93
   4   0  21    0.73    1.01
   4   0  22  714.61   29.44
  -4   0 -23   -0.38    0.74
  -4   0 -23   -0.14    0.74
   4   0  23   -0.23    0.62
  -4   0 -24   98.65    4.46
  -4   0 -24  104.34    4.50
  -4  -1  25    1.76    0.67
   4   1 -24   42.65    2.66
   4  -1 -24   41.97    2.59
   4   1 -23  216.94    9.06
   4  -1 -23  201.99    8.90
   4   1 -22   32.56    2.53
   4  -1 -22   25.08    2.26
   4  -1 -22   30.68    2.44
   4  -1 -22   30.55    2.24
   4   1 -22   30.69    2.42
   4   1 -22   25.43    2.27
   4  -1 -22   27.32    2.22
   4   1 -21   19.58    2.19
   4  -1 -21   17.65    2.03
   4  -1 -21   16.65    2.04
   4   1 -21   19.95    2.13
   4  -1 -21   17.65    1.87
   4   1 -21   18.02    2.11
   4  -1 -21   15.95    1.93
   4  -1 -20   27.96    2.65
   4  -1 -20   28.14    2.66
   4   1 -20   30.92    2.75
   4  -1 -20   27.36    2.43
   4   1 -20   32.19    2.73
   4   1 -20   29.18    2.79
   4  -1 -20   23.91    2.53
   4   1 -19  297.64   13.05
   4  -1 -19  287.09   13.46
   4   1 -19  317.12   13.70
   4  -1 -19  283.89   13.45
   4  -1 -19  273.62   13.43
   4   1 -19  291.58   13.68
   4   1 -19  253.12   17.38
   4  -1 -19  222.26   16.71
   4  -1 -19  295.50   13.27
   4   1 -19  324.34   13.66
   4   1 -18   52.80    3.50
   4  -1 -18   53.44    3.88
   4   1 -18   68.26    4.15
   4   1 -18   53.25    3.82
   4   1 -18   54.68    4.06
   4  -1 -18   49.63    3.87
   4   1 -18   56.24    6.78
   4  -1 -18   46.25    6.21
   4  -1 -18   56.12    3.92
   4  -1 -18   51.21    3.60
   4   1 -18   60.03    4.02
   4   1 -17  606.21   26.46
   4   1 -17  679.18   27.01
   4  -1 -17  631.29   26.95
   4   1 -17  607.22   26.83
   4   1 -17  593.65   31.35
   4  -1 -17  679.40   27.01
   4   1 -17  512.64   32.84
   4  -1 -17  551.31   30.75
   4  -1 -17  547.96   32.44
   4  -1 -17  600.48   26.56
   4   1 -17  659.96   26.94
   4   1 -17  638.19   27.18
   4   1 -16   48.23    3.23
   4  -1 -16   47.41    3.56
   4   1 -16   51.77    3.59
   4  -1 -16   47.17    3.48
   4  -1 -16   43.20    5.72
   4  -1 -16   35.71    6.51
   4   1 -16   40.29    7.11
   4   1 -16   47.07    5.97
   4  -1 -16   46.33    3.32
   4   1 -16   48.98    3.47
   4   1 -16   51.46    3.78
   4   1 -15   73.89    4.35
   4  -1 -15   73.17    4.47
   4   1 -15   67.92    4.09
   4   1 -15   53.41    8.10
   4  -1 -15   71.17    4.34
   4   1 -15   67.71    7.00
   4  -1 -15   68.23    6.99
   4  -1 -15   69.69    4.15
   4   1 -15   70.93    4.34
   4   1 -15   70.63    4.58
   4   1 -14  108.64    5.51
   4   1 -14   99.22    5.24
   4   1 -14  105.42    8.37
   4   1 -14   97.57   10.12
   4  -1 -14   94.31    5.37
   4  -1 -14   76.78    7.49
   4  -1 -14   97.61    5.23
   4   1 -14   98.53    5.39
   4   1 -14  106.72    5.77
   4   1 -13  741.78   31.09
   4   1 -13  784.97   31.32
   4   1 -13  713.43   34.62
   4   1 -13  776.78   38.08
   4  -1 -13  722.28   34.49
   4  -1 -13  749.32   31.27
   4  -1 -13  697.82   31.02
   4   1 -13  770.46   31.30
   4   1 -13  770.07   31.59
   4   1 -12   27.48    2.19
   4   1 -12   26.63    2.08
  -4   1  12   24.98    3.71
   4   1 -12   29.03    2.23
   4  -1 -12   24.87    2.01
   4   1 -12   21.71    3.57
   4  -1 -12   27.26    2.14
   4   1 -12   21.62    4.94
   4   1 -11  217.04    9.69
   4   1 -11  223.73   14.59
   4   1 -11  226.32    9.84
   4  -1 -11  216.45    9.82
   4   1 -11  206.81   12.06
  -4   1  11  233.00   12.74
   4   1 -11  229.48    9.89
   4  -1 -11  203.42    9.63
   4   1 -10   61.62    6.91
   4   1 -10   55.58    3.22
   4  -1 -10   59.34    3.29
   4   1 -10   58.00    5.00
   4   1 -10   58.79    3.31
   4  -1 -10   57.69    3.15
  -4   1  10   70.04    5.74
   4   1 -10   48.86    4.86
  -4   1   9   66.68    5.55
   4   1  -9   59.58    3.26
  -4   1   9   52.19    4.40
   4   1  -9   63.09    4.91
   4   1  -9   52.09    5.55
   4   1  -9   60.33    3.24
  -4   1   8    6.39    2.54
   4   1  -8    5.27    3.23
   4   1  -8    6.75    2.11
  -4   1   7  917.70   37.28
   4   1  -7  829.56   38.76
   4   1  -7  822.75   36.26
  -4   1   6   14.80    2.41
   4   1  -6   11.95    3.33
   4   1  -6   13.37    1.85
  -4   1   5  553.41   22.68
   4   1  -5  489.97   24.70
   4   1  -5  480.07   21.57
   4   1  -4  309.13   17.45
  -4   1   4  347.15   15.53
   4   1  -3   11.59    3.19
  -4   1   3   10.18    1.80
  -4  -1   3    9.30    1.36
  -4   1   2  914.37   39.20
  -4  -1   2  949.08   38.45
  -4   1   1 1202.22   46.61
  -4  -1   1 1079.94   45.69
  -4   1   0   27.63    2.58
  -4  -1   0   27.92    2.06
   4   1   0   31.07    2.91
  -4   1  -1 2946.28  117.84
   4   1   1 2814.64  119.34
   4   1   1 2887.19  117.79
  -4   1  -1 2910.03  116.71
  -4   1  -2 5500.70  221.50
   4   1   2 5306.34  220.89
  -4   1  -2 5584.65  220.51
   4   1   2 5439.92  224.16
   4   1   2 5682.14  223.41
  -4   1  -3  228.52   11.43
  -4   1  -3  221.99   10.87
   4  -1   3  211.72   11.61
   4   1   3  208.79   12.29
   4   1   3  223.19   12.88
  -4   1  -3  209.73    9.92
  -4   1  -4  982.09   43.03
   4   1   4 1020.18   44.79
   4  -1   4 1024.11   43.77
   4   1   4 1053.41   44.91
  -4   1  -4  983.56   41.80
  -4   1  -5  268.71   13.49
   4   1   5  247.59   14.56
  -4   1  -5  265.47   12.51
  -4  -1  -6  730.78   33.12
  -4   1  -6  807.90   34.92
  -4   1  -6  844.46   35.96
   4   1   6  811.18   36.49
  -4   1  -6  857.25   34.34
  -4   1  -7  446.41   22.03
  -4   1  -7  451.49   20.67
   4   1   7  434.28   22.12
   4   1   8  680.98   31.47
  -4   1  -8  704.30   32.10
  -4   1  -8  659.94   29.84
   4   1   8  714.70   28.99
  -4   1  -8  686.77   30.61
  -4  -1  -8  661.43   28.56
  -4   1  -8  680.68   28.59
  -4   1  -9   57.67    3.69
  -4  -1  -9   51.03    3.28
  -4   1  -9   54.15    5.96
  -4   1  -9   42.38    3.84
  -4  -1  -9   57.54    3.36
  -4   1  -9   60.12    5.19
  -4   1  -9   59.86    3.73
  -4  -1  -9   55.32    3.68
  -4   1 -10    4.03    2.59
  -4  -1 -10    6.44    1.68
  -4  -1 -10    7.37    1.35
  -4   1 -10    7.40    1.15
  -4   1 -10    6.71    2.88
  -4   1 -10    5.56    2.28
  -4   1 -10    4.97    1.65
  -4  -1 -10    5.44    1.33
   4   1  11  278.75   12.23
  -4   1 -11  312.71   17.14
  -4  -1 -11  286.98   12.85
  -4  -1 -11  290.07   17.69
  -4  -1 -11  249.87   14.82
  -4   1 -11  253.41   15.85
  -4   1 -11  287.30   12.18
  -4  -1 -11  284.22   12.50
  -4   1 -11  297.94   15.62
  -4  -1 -11  246.85   12.25
  -4   1 -11  270.80   12.69
   4   1  12  176.89    8.41
  -4   1 -12  186.73   12.93
  -4  -1 -12  178.89    9.05
  -4  -1 -12  177.82   13.54
  -4   1 -12  149.12   11.55
  -4   1 -12  181.84    8.34
  -4  -1 -12  182.22    8.67
  -4   1 -12  182.74   11.71
   4   1  12  155.91   15.58
  -4  -1 -12  174.23    8.57
  -4   1 -12  180.83    8.97
   4   1  13   14.70    1.90
  -4   1 -13   19.58    3.76
  -4  -1 -13   18.50    2.12
  -4   1 -13   16.06    1.77
   4   1  13   25.43    6.96
  -4   1 -13   18.74    2.52
  -4  -1 -13   15.28    1.97
  -4   1 -13   15.59    4.23
  -4  -1 -13   19.15    5.24
   4   1  14  391.56   17.40
  -4  -1 -14  412.12   17.72
  -4   1 -14  382.55   21.52
  -4   1 -14  407.86   17.36
   4  -1  14  329.69   25.00
   4   1  14  379.88   27.17
  -4   1 -14  397.53   18.01
  -4  -1 -14  372.29   23.66
  -4   1 -14  401.61   22.95
   4   1  15  325.38   14.84
   4  -1  15  330.83   14.71
  -4  -1 -15  327.83   15.10
  -4   1 -15  343.73   14.81
  -4   1 -15  303.10   19.00
   4   1  15  337.15   25.12
  -4  -1 -15  336.19   15.52
  -4  -1 -15  344.03   21.79
   4   1  16    1.95    1.50
   4  -1  16    5.35    1.41
  -4  -1 -16    2.91    2.89
  -4   1 -16    5.09    2.98
   4   1  16    5.80    5.50
  -4  -1 -16    0.35    1.79
  -4   1 -16    5.65    2.05
  -4  -1 -16   -2.34    3.78
  -4   1 -16    3.49    1.28
  -4  -1 -16    1.86    1.45
  -4   1 -17  286.80   13.69
  -4  -1 -17  275.69   13.58
   4   1  17  306.13   13.10
   4  -1  17  280.76   12.81
  -4   1 -17  271.35   17.64
  -4   1 -17  283.25   12.86
  -4  -1 -17  290.04   13.25
   4   1  18    5.07    1.65
   4  -1  18    9.05    1.53
  -4   1 -18    5.29    1.92
  -4  -1 -18    5.45    1.61
  -4  -1 -18    4.19    1.80
  -4   1 -18    8.02    1.45
  -4  -1 -19   30.29    3.03
  -4   1 -19   34.79    3.18
  -4   1 -19   32.67    2.50
   4   1  19   36.17    2.85
   4  -1  19   36.12    2.62
  -4  -1 -19   30.28    2.66
  -4  -1 -20  106.00    5.93
  -4   1 -20  108.63    6.05
  -4   1 -20  100.62    5.33
   4   1  20  112.97    5.62
   4  -1  20  108.54    5.41
  -4  -1 -20  102.12    5.57
  -4  -1 -21  197.21    9.50
  -4   1 -21  212.44    9.68
  -4  -1 -21  185.57    9.12
   4   1  21  216.05    9.22
   4  -1  21  196.35    8.95
  -4   1 -22    2.09    0.95
  -4  -1 -22    1.54    1.00
  -4  -1 -22    0.93    0.78
   4   1  22    2.16    0.93
   4  -1  22    1.91    0.74
  -4   1 -23  238.04   10.43
  -4  -1 -23  252.67   10.60
   4  -1  23  222.94   10.15
   4   1  24    3.69    0.57
  -4   1 -24    4.39    0.66
  -4   1 -24    4.09    0.59
  -4   2  25   63.91    3.02
  -4  -2  25   64.82    3.05
   4  -2 -24    1.06    0.71
  -4   2  24    1.09    0.73
   4  -2 -23   28.63    2.07
   4  -2 -23   25.84    2.05
   4   2 -23   25.79    1.91
  -4   2  23   32.15    2.12
   4   2 -22   21.57    2.15
   4   2 -22   30.35    2.39
   4  -2 -22   24.48    2.13
   4  -2 -22   26.29    2.29
   4   2 -21  116.47    6.15
   4   2 -21  133.69    6.30
   4  -2 -21  109.02    5.61
   4  -2 -21  125.95    6.16
   4  -2 -21  124.20    6.26
   4  -2 -20   55.89    3.92
   4   2 -20   61.56    4.20
   4  -2 -20   66.82    4.26
   4  -2 -20   68.81    4.16
   4  -2 -20   63.16    3.73
   4   2 -20   69.72    4.26
   4   2 -19  303.02   13.39
   4  -2 -19  272.18   13.31
   4   2 -19  269.26   13.02
   4   2 -19  281.52   13.46
   4  -2 -19  256.51   13.03
   4  -2 -19  311.12   13.37
   4   2 -19  306.10   13.37
   4  -2 -19  295.99   12.84
   4   2 -18  252.46   11.51
   4  -2 -18  243.36   11.58
   4   2 -18  232.62   11.35
   4   2 -18  245.64   11.73
   4  -2 -18  242.02   11.39
   4   2 -18  257.32   11.53
   4  -2 -18  224.75   10.87
   4   2 -17    1.52    1.41
   4  -2 -17   -0.14    1.25
   4  -2 -17   -0.46    1.51
   4   2 -17    1.34    1.60
   4   2 -17   -0.16    1.67
   4  -2 -17    0.52    2.21
   4  -2 -17    2.03    1.10
   4   2 -17    0.14    1.40
   4  -2 -16   52.77    3.84
   4   2 -16   50.87    3.62
   4   2 -16   48.86    3.76
   4   2 -16   49.23    3.82
   4  -2 -16   40.75    5.62
   4  -2 -16   48.57    3.51
   4   2 -16   50.52    3.58
   4  -2 -16   42.03    3.07
   4   2 -15  716.11   29.02
   4   2 -15  670.36   29.17
   4   2 -15  696.64   29.30
   4  -2 -15  674.21   28.92
   4   2 -15  619.25   36.10
   4   2 -15  657.84   33.21
   4   2 -15  718.86   29.04
   4  -2 -15  646.75   28.48
   4   2 -14   11.58    1.70
   4  -2 -14   12.53    1.75
   4   2 -14   10.11    1.90
   4   2 -14   10.70    1.95
   4   2 -14   12.09    3.24
   4   2 -14   15.89    4.90
   4   2 -14   12.90    1.79
   4  -2 -14    9.95    1.39
   4   2 -13  183.60    8.37
   4   2 -13  186.30    8.73
   4   2 -13  151.55    8.97
   4  -2 -13  175.89    8.32
   4   2 -13  180.22   11.56
   4   2 -13  160.45   13.71
   4   2 -13  187.37    8.44
  -4   2  13  173.61   12.17
   4  -2 -13  157.38    7.92
   4   2 -12   47.23    2.99
   4   2 -12   45.87    6.93
   4  -2 -12   47.42    3.00
   4   2 -12   39.50    4.90
   4   2 -12   40.46    2.90
  -4   2  12   46.69    5.87
   4  -2 -12   40.91    2.65
   4   2 -12   52.49    3.35
   4   2 -11  347.76   14.24
   4   2 -11  310.80   13.82
   4   2 -11  321.13   16.97
   4  -2 -11  334.67   14.21
   4   2 -11  344.20   20.15
  -4   2  11  380.65   18.92
   4  -2 -11  311.50   13.85
   4   2 -10  151.86   10.34
   4   2 -10  165.98    7.67
  -4   2  10  147.93    8.98
   4   2 -10  181.63   10.22
   4   2 -10  157.73   12.23
   4  -2 -10  170.86    7.66
  -4   2  10  164.14   11.11
   4   2  -9 1958.18   84.24
  -4   2   9 1929.06   82.23
  -4   2   9 1976.05   81.96
   4   2  -9 1974.30   85.86
   4   2  -9 2020.29   82.51
   4   2  -9 1914.49   79.84
  -4   2   8  169.30   10.08
  -4   2   8  197.15   11.54
   4   2  -8  175.92    7.88
   4   2  -8  165.22   11.86
   4   2  -7  870.42   42.19
  -4   2   7  854.91   39.90
   4   2  -6  834.58   40.45
  -4   2   6  812.90   38.04
   4   2  -6  862.34   39.78
  -4   2   5  392.38   17.66
  -4   2   5  465.45   20.05
   4   2  -5  413.27   20.93
   4   2  -5  400.60   21.89
  -4   2   4  285.96   11.77
  -4  -2   4  215.76   10.73
  -4   2   4  256.47   12.41
  -4   2   4  330.40   13.62
   4   2  -4  234.60   10.88
   4   2  -4  286.77   14.27
   4   2  -4  243.27   15.11
  -4   2   3 1837.66   71.85
  -4  -2   3 1624.85   70.32
   4   2  -3 1881.81   74.01
   4   2  -3 1798.01   75.83
  -4   2   2   97.50    5.54
   4   2  -2   92.55    6.48
  -4   2   2  108.59    6.08
  -4   2   1   56.04    4.32
   4   2  -1   54.92    6.29
   4   2  -1   58.27    4.92
  -4   2   0  583.30   25.08
  -4   2   0  560.81   24.41
   4   2   0  510.09   24.87
   4   2   0  553.14   27.22
   4   2   0  499.81   24.37
   4   2   1  689.17   32.18
   4   2   1  704.79   34.09
  -4   2  -1  738.53   32.12
   4   2   2  180.84   11.99
  -4   2  -2  167.35   10.04
   4  -2   3 1847.78   77.49
   4   2   3 1843.40   80.55
  -4   2  -3 1930.38   78.45
  -4   2  -3 1840.73   78.34
  -4   2  -4  515.47   25.09
  -4   2  -4  549.23   25.31
  -4   2  -4  540.09   23.32
   4   2   4  542.55   27.01
   4  -2   4  519.24   24.28
  -4   2  -5   11.51    3.38
  -4   2  -5   10.58    3.12
  -4   2  -5   13.40    2.16
  -4   2  -5   10.92    3.13
   4   2   5   13.48    4.38
  -4   2  -6  198.30   12.42
  -4   2  -6  205.60   11.60
  -4   2  -6  204.49   10.66
   4   2   6  197.88   13.16
   4   2   7  712.95   33.71
  -4   2  -7  704.64   31.79
  -4   2  -7  719.79   33.29
  -4   2  -7  741.09   31.26
  -4  -2  -7  680.20   29.26
   4   2   8  427.56   21.92
  -4   2  -8  414.15   21.91
  -4   2  -8  418.30   20.17
  -4   2  -8  449.74   20.34
  -4  -2  -8  405.64   18.08
  -4   2  -8  421.94   20.71
   4   2   9  394.75   25.41
  -4   2  -9  401.56   17.65
  -4   2  -9  407.35   21.66
  -4   2  -9  386.45   18.98
  -4   2  -9  426.43   20.03
  -4  -2  -9  392.53   17.53
  -4   2  -9  419.68   20.51
  -4  -2 -10   40.67    3.15
  -4   2 -10   42.01    5.02
  -4   2 -10   39.85    3.05
  -4   2 -10   37.18    5.40
  -4   2 -10   46.46    4.74
  -4  -2 -10   41.05    2.95
  -4   2 -10   38.90    2.42
   4   2  10   39.26    8.22
  -4   2 -10   40.70    3.24
   4   2  11    1.44    1.09
  -4   2 -11    2.17    1.24
  -4   2 -11    2.13    2.33
  -4  -2 -11    2.48    3.45
  -4  -2 -11    1.35    1.33
  -4  -2 -11    2.89    1.36
  -4   2 -11    3.11    0.85
  -4   2 -11    2.59    2.89
  -4   2 -11    3.80    2.19
   4   2  11    3.97    4.81
  -4   2 -11    1.27    1.64
   4   2  12    7.56    1.45
  -4   2 -12    5.49    2.44
  -4   2 -12    3.65    1.77
   4   2  12    7.50    5.54
  -4   2 -12    4.14    2.57
  -4  -2 -12    5.58    1.52
  -4   2 -12    3.77    1.58
  -4   2 -12    4.88    1.07
  -4  -2 -12    6.00    1.81
   4   2  13  365.28   16.27
  -4   2 -13  371.11   15.94
  -4  -2 -13  369.64   16.63
  -4   2 -13  366.69   20.25
  -4   2 -13  374.77   16.98
   4   2  13  347.34   26.12
  -4   2 -13  369.66   16.81
  -4  -2 -13  373.03   16.92
   4   2  14   71.17    4.36
  -4   2 -14   62.98    7.07
  -4  -2 -14   73.46    4.71
  -4   2 -14   72.20    4.03
   4   2  14   73.17   11.44
  -4   2 -14   69.10    4.91
  -4   2 -14   70.81    4.83
   4   2  15  695.19   28.17
   4  -2  15  636.04   27.70
  -4  -2 -15  685.25   28.54
  -4   2 -15  625.75   32.75
  -4   2 -15  651.32   27.72
   4   2  15  686.35   40.76
  -4   2 -15  662.62   28.70
   4   2  16  210.53   10.01
   4  -2  16  215.12    9.67
  -4  -2 -16  198.66   10.21
  -4   2 -16  171.80   13.60
   4   2  16  190.37   18.87
  -4  -2 -16  211.71   10.51
  -4   2 -16  216.51   10.60
  -4  -2 -16  185.64   15.76
  -4   2 -16  210.48    9.63
   4  -2  17  110.34    5.57
   4   2  17  109.63    5.96
  -4  -2 -17  100.26    6.08
  -4   2 -17  104.36    9.57
  -4  -2 -17   94.43    9.48
   4   2  17   88.98   12.22
  -4  -2 -17  106.79    6.34
  -4   2 -17  110.32    5.57
   4   2  18    1.63    1.51
   4  -2  18    0.93    1.06
  -4   2 -18    0.67    0.95
  -4  -2 -18    0.71    1.45
  -4  -2 -18    1.25    1.65
  -4  -2 -19  289.75   13.28
  -4   2 -19  270.37   12.47
   4  -2  19  276.32   12.46
   4   2  19  311.83   12.99
  -4  -2 -19  291.80   13.13
  -4  -2 -20    1.95    1.30
  -4  -2 -20    1.02    1.09
   4  -2  20    0.77    0.82
   4   2  20   -0.86    1.27
   4  -2  21   28.26    1.87
   4   2  21   31.36    2.27
  -4  -2 -21   26.05    2.28
  -4   2 -21   32.15    2.27
  -4  -2 -21   26.82    2.22
  -4   2 -21   27.69    2.35
   4   2  22   84.18    3.99
  -4  -2 -22   73.30    4.00
  -4   2 -22   77.20    3.96
  -4  -2 -22   72.09    3.92
  -4   2 -22   74.90    4.08
  -4   2 -23   33.61    2.09
   4   2  23   35.11    2.00
  -4   2 -23   32.37    2.00
   4   2  24   24.16    1.39
  -4   2 -24   26.82    1.47
  -4  -3  24   83.70    3.89
  -4   3  24   83.61    3.83
  -4   3  23   22.76    1.56
   4  -3 -23   18.09    1.66
   4  -3 -23   18.69    1.56
   4   3 -22   -0.49    0.83
   4   3 -22    1.17    1.08
  -4   3  22   -0.73    0.94
   4  -3 -22    0.70    1.02
   4  -3 -22   -0.08    0.87
   4   3 -21   36.10    2.78
  -4   3  21   34.76    2.53
   4  -3 -21   36.78    2.83
   4   3 -21   33.35    2.70
   4  -3 -21   30.81    2.50
   4   3 -21   32.86    2.43
   4  -3 -20  161.87    8.26
   4  -3 -20  182.49    8.49
   4  -3 -20  189.29    8.84
   4   3 -20  167.92    8.28
   4   3 -19   82.23    5.23
   4  -3 -19   83.49    4.91
   4  -3 -19   82.89    5.19
   4   3 -19   88.06    5.02
   4  -3 -18  107.09    5.79
   4   3 -18   97.93    6.04
   4   3 -18  102.02    5.90
   4  -3 -17   31.84    2.74
   4  -3 -17   25.10    4.41
   4   3 -17   24.66    2.92
   4   3 -17   26.88    2.85
   4  -3 -16  266.85   12.67
   4   3 -16  274.17   13.05
   4   3 -16  285.44   13.21
   4   3 -15    0.77    1.56
   4   3 -15    2.55    1.67
   4  -3 -15    2.02    1.32
   4   3 -14  699.07   34.32
   4   3 -14  848.88   34.26
   4   3 -14  809.31   34.16
   4  -3 -14  814.41   33.76
  -4   3  14  938.60   40.68
   4   3 -14  807.09   33.75
   4   3 -13    0.60    1.94
   4   3 -13    1.00    1.35
   4   3 -13    2.43    1.61
   4  -3 -13    1.45    1.22
   4   3 -13    1.34    1.07
  -4   3  13    1.20    2.96
   4   3 -12    0.20    1.87
   4   3 -12    1.59    1.28
   4   3 -12    0.13    1.28
   4  -3 -12    1.33    1.09
   4   3 -12    1.74    1.02
  -4   3  12    3.99    3.06
   4   3 -11  521.52   26.48
   4   3 -11  622.72   25.90
   4   3 -11  624.92   25.97
   4   3 -11  606.38   32.69
   4  -3 -11  624.13   25.50
   4   3 -11  591.22   25.48
   4   3 -10  123.44    9.73
   4   3 -10  114.43    7.18
  -4   3  10  115.61    8.20
  -4   3  10  101.46    7.27
   4   3 -10  124.06   11.25
   4  -3 -10  126.45    6.03
   4   3 -10  132.64    6.10
  -4   3  10  146.64   10.81
   4   3  -9  127.38   10.34
  -4   3   9  117.61    8.59
  -4   3   9  116.52    7.96
   4   3  -9  147.96   11.76
   4  -3  -9  127.67    6.18
   4   3  -9  140.14    6.31
  -4   3   9  139.98   10.51
   4   3  -8 2157.81   94.46
  -4   3   8 2133.42   91.93
  -4   3   8 2173.44   91.09
   4   3  -8 2219.90   88.39
   4   3  -8 2119.66   88.41
   4   3  -7  395.01   21.77
  -4   3   7  388.67   19.48
  -4   3   7  403.61   18.82
   4   3  -7  361.86   15.92
   4   3  -7  371.21   15.85
  -4   3   6   25.89    4.55
   4   3  -6   13.41    5.23
  -4   3   6   17.15    3.67
   4   3  -6   15.46    4.57
  -4   3   6   15.55    3.23
   4   3  -6   15.59    1.54
   4   3  -5 2100.72   94.04
  -4   3   5 2176.02   91.54
  -4   3   5 2225.53   90.87
   4   3  -5 2078.76   92.64
  -4   3   5 2010.14   89.98
   4   3  -4  138.19   11.71
  -4   3   4  140.32    9.83
  -4   3   4  159.50    9.60
   4   3  -4  148.85   10.66
  -4   3   4  141.95    8.60
   4   3  -4  141.43    6.94
  -4   3   4  162.47    9.79
  -4   3   3  268.83   14.42
  -4   3   3  253.83   14.64
   4   3  -3  266.26   13.68
   4   3  -3  259.35   17.07
   4   3  -3  269.51   13.18
  -4   3   3  248.98   13.10
  -4   3   3  278.13   14.19
  -4   3   2  561.41   25.70
  -4   3   2  551.32   24.49
  -4   3   2  524.21   25.82
   4   3  -2  497.63   24.69
   4   3  -2  492.86   24.84
  -4   3   2  534.20   24.08
  -4   3   1  472.15   22.39
  -4   3   1  489.27   23.73
   4   3  -1  452.15   25.65
   4   3  -1  477.23   22.86
   4   3  -1  457.14   23.34
  -4   3   1  474.78   21.75
  -4   3   1  533.70   22.94
  -4   3   0   70.40    5.75
  -4   3   0   69.53    6.36
   4   3   0   68.60    6.69
  -4   3   0   69.08    5.01
   4   3   0   65.25    5.88
   4   3   0   80.25    8.52
  -4   3  -1    4.40    2.58
  -4   3  -1    4.55    2.05
   4   3   1    6.14    3.66
  -4   3  -1    5.21    3.01
   4   3   1    5.33    2.85
   4   3   1    5.04    4.48
  -4   3  -2  374.12   19.27
   4   3   2  339.53   20.97
   4   3   2  336.05   20.18
  -4   3  -2  377.13   17.45
  -4   3  -2  375.82   19.29
   4   3   3  834.12   39.90
   4  -3   3  795.80   34.76
  -4   3  -3  813.80   37.34
  -4   3  -3  871.67   37.72
   4   3   3  727.04   38.89
  -4   3  -3  831.86   35.68
   4   3   4  118.35   10.43
  -4   3  -4  103.77    8.52
  -4   3  -4  111.21    8.63
  -4   3  -4  111.33    8.75
   4   3   4  101.89   10.43
  -4   3  -5  747.29   35.33
  -4   3  -5  743.37   34.94
   4   3   5  759.81   31.85
   4   3   5  735.65   37.04
  -4   3  -6  113.28    8.97
  -4   3  -6  111.04    8.35
  -4   3  -6  111.84    6.25
  -4  -3  -6   96.22    5.26
   4   3   6   88.51    9.24
   4   3   7  101.70    9.44
  -4   3  -7   98.90    7.95
  -4   3  -7  105.82    8.78
  -4   3  -7  106.49    5.11
  -4  -3  -7   90.97    5.25
  -4   3  -7  101.28    6.32
   4   3   7   98.03   11.11
  -4   3  -8  512.92   22.08
   4   3   8  501.20   30.23
   4   3   8  497.09   26.66
  -4   3  -8  540.99   26.87
  -4   3  -8  561.60   24.53
  -4   3  -8  506.99   21.65
  -4   3  -8  501.27   23.30
  -4  -3  -8  498.25   21.86
  -4   3  -8  527.73   25.11
  -4   3  -9  328.96   14.76
   4   3   9  340.66   23.04
  -4   3  -9  354.01   17.28
  -4   3  -9  322.87   14.34
  -4   3  -9  315.85   16.05
  -4  -3  -9  315.23   14.52
  -4   3  -9  326.48   17.02
  -4   3 -10  132.59    6.60
  -4  -3 -10  112.15   10.48
  -4  -3 -10  123.97    6.71
  -4   3 -10  146.06    9.36
  -4   3 -10  121.97    6.87
   4   3  10  130.05   13.75
  -4   3 -11  595.63   24.71
  -4  -3 -11  574.68   24.83
  -4  -3 -11  609.14   31.16
  -4   3 -11  542.91   27.82
   4   3  11  607.79   35.70
  -4   3 -11  551.71   24.95
  -4   3 -12  262.52   11.95
  -4  -3 -12  262.67   17.82
  -4   3 -12  249.32   11.02
  -4  -3 -12  247.67   12.01
  -4   3 -12  266.13   15.32
   4   3  12  276.44   21.98
  -4   3 -12  242.49   12.04
  -4  -3 -13    1.71    1.75
  -4   3 -13    3.33    0.93
  -4  -3 -13    0.75    3.21
  -4   3 -13    2.33    1.56
  -4  -3 -13    2.40    1.50
  -4   3 -13    2.89    2.49
   4   3  13   -1.22    5.20
  -4   3 -13    1.55    1.61
  -4  -3 -14  703.52   36.96
  -4   3 -14  710.38   29.50
  -4   3 -14  676.76   28.45
   4   3  14  642.40   40.75
  -4   3 -14  695.54   33.84
  -4  -3 -14  672.60   29.45
  -4   3 -15   26.55    2.75
  -4  -3 -15   19.36    5.90
  -4   3 -15   21.53    1.88
   4   3  15   15.14    6.71
  -4  -3 -15   24.43    2.76
  -4  -3 -16  138.42    7.87
  -4   3 -16  165.10    8.20
  -4  -3 -16  161.23   13.85
  -4   3 -16  147.39    7.11
   4   3  16  158.55   16.98
  -4  -3 -16  154.79    8.09
  -4  -3 -17    1.52    1.53
  -4  -3 -17    0.75    1.44
  -4   3 -17   -0.63    1.44
  -4   3 -17   -0.17    0.78
  -4   3 -18  376.64   16.84
  -4   3 -18  417.72   17.46
  -4  -3 -18  359.94   17.05
  -4  -3 -18  382.32   17.22
   4   3  18  389.31   16.87
  -4   3 -19    0.42    1.16
  -4  -3 -19    0.60    1.18
  -4  -3 -19    1.01    1.30
   4   3  19   -0.10    1.30
   4   3  20  168.03    7.44
  -4  -3 -20  145.53    7.38
  -4   3 -20  154.20    7.39
  -4  -3 -20  146.11    7.50
  -4   3 -20  158.45    7.56
  -4   3 -21    3.84    1.05
   4   3  21    3.84    1.10
  -4   3 -21    1.58    0.93
  -4  -3 -21    3.72    0.95
  -4  -3 -21    4.50    1.11
  -4   3 -22    3.15    0.94
  -4   3 -22    2.75    0.91
   4   3  22    2.15    0.82
  -4   3 -22    2.57    0.75
  -4  -3 -22    2.77    0.77
  -4   3 -23    9.80    0.95
  -4   3 -23    9.79    1.01
   4   3  23    8.50    0.90
   4   4 -23    0.63    0.59
  -4  -4  23    0.04    0.49
   4  -4 -23    0.34    0.74
   4   4 -22   59.55    3.46
   4  -4 -22   60.80    3.33
   4  -4 -22   69.30    3.72
  -4   4  21    0.97    0.82
   4   4 -21    0.92    1.22
   4  -4 -21    1.31    0.85
   4  -4 -20   57.13    3.45
   4   4 -20   54.76    3.47
   4   4 -20   57.56    3.33
   4  -4 -20   48.66    3.27
  -4   4  20   63.97    3.35
   4   4 -20   57.63    3.85
   4   4 -19   26.28    2.22
   4   4 -19   25.35    2.49
   4   4 -19   30.73    2.84
  -4   4  19   26.52    2.24
   4  -4 -19   29.17    2.42
   4  -4 -19   29.34    2.70
   4   4 -18   13.98    1.76
   4   4 -18   14.55    2.12
   4   4 -18   17.54    2.35
  -4   4  18   14.10    1.76
   4   4 -18   15.22    2.00
   4  -4 -18   17.12    2.37
   4  -4 -18   16.48    1.94
   4   4 -18   15.53    2.05
   4   4 -17    7.48    1.51
   4   4 -17    8.55    2.00
   4  -4 -17    6.62    1.91
   4  -4 -17    9.33    1.66
   4   4 -17    7.82    1.71
   4   4 -17    7.17    1.60
   4  -4 -16   48.45    3.94
   4   4 -16   57.22    3.88
   4   4 -16   49.33    4.11
   4   4 -16   55.17    4.11
   4   4 -16   57.60    3.53
   4  -4 -16   47.27    3.57
   4   4 -16   63.53    3.93
   4  -4 -15   97.52    5.40
   4   4 -15   81.12    4.93
   4   4 -15   82.28    5.26
   4   4 -15   84.86    5.34
   4   4 -15   82.21    4.59
   4  -4 -15   93.17    4.98
   4   4 -15   85.36    4.90
  -4   4  15   85.52    9.10
   4   4 -14   83.05    4.86
   4   4 -14   61.72    5.09
   4   4 -14   83.86    5.24
   4   4 -14   83.33    5.24
   4   4 -14   79.32    4.45
   4  -4 -14   78.57    4.72
   4   4 -14   92.73    4.91
  -4   4  14   82.68    9.18
   4   4 -13    7.53    2.42
   4   4 -13   16.65    2.19
   4   4 -13   10.40    2.10
   4   4 -13   13.07    1.78
   4  -4 -13   13.93    1.79
  -4   4  13   17.09    4.71
   4   4 -13   12.94    1.79
   4   4 -12  247.99   11.04
   4   4 -12  255.08   11.48
   4   4 -12  249.94   11.52
   4   4 -12  223.88   10.52
   4   4 -12  225.87   10.71
   4  -4 -12  244.58   10.89
   4   4 -12  239.01   10.86
   4   4 -11   11.47    2.67
   4   4 -11   17.20    2.17
   4   4 -11   15.60    1.54
   4   4 -11   16.64    2.23
   4   4 -11   14.28    1.65
   4  -4 -11   12.52    1.65
   4   4 -11   13.59    1.68
   4   4 -11   19.03    1.85
  -4   4  11   13.60    4.58
   4   4 -10  368.58   17.22
  -4   4  10  357.09   20.13
   4   4 -10  344.00   21.70
   4   4 -10  369.02   18.24
   4   4 -10  435.92   17.46
   4   4 -10  427.05   17.54
   4  -4 -10  359.07   16.70
  -4   4  10  483.68   24.04
   4   4 -10  403.17   16.83
   4   4  -9  173.35    9.85
   4   4  -9  164.41    9.16
   4   4  -9  148.34   12.98
  -4   4   9  170.52   11.70
   4   4  -9  194.79    9.01
   4  -4  -9  184.18    8.37
   4   4  -9  189.98    8.41
  -4   4   9  223.56   14.21
  -4   4   8  136.11   10.03
  -4   4   8  147.56    9.69
   4   4  -8  140.03    6.50
   4   4  -8  121.91    7.85
   4   4  -8  115.56   11.19
  -4   4   7  249.17   15.05
  -4   4   7  255.78   14.20
  -4   4   7  268.35   14.19
   4   4  -7  226.65   16.72
   4   4  -7  229.21   12.40
  -4   4   6 2002.37   84.27
   4   4  -6 1872.60   82.82
   4   4  -6 2023.69   89.17
  -4   4   6 2079.71   86.29
  -4   4   6 2107.28   85.23
   4  -4  -6 1972.11   81.08
  -4   4   5  620.78   29.60
  -4   4   5  625.62   30.53
   4   4  -5  592.33   27.67
   4   4  -5  612.33   33.19
  -4   4   5  613.66   28.47
  -4   4   5  698.82   30.77
  -4   4   4 3223.72  128.14
  -4   4   4 3221.09  129.01
   4   4  -4 2935.35  124.23
  -4   4   4 3130.90  126.31
  -4   4   4 3531.81  128.71
   4   4  -4 3032.50  125.93
   4   4  -4 2952.26  124.90
   4   4  -4 3156.27  132.19
   4   4  -3  596.22   32.78
   4   4  -3  582.91   27.56
   4   4  -3  571.07   26.33
  -4   4   3  617.38   30.07
  -4   4   3  670.51   29.83
   4   4  -3  572.47   26.17
  -4   4   3  729.16   29.85
   4   4  -3  598.35   27.34
  -4   4   3  652.12   27.71
  -4   4   2  574.39   25.77
  -4   4   2  470.29   20.62
   4   4  -2  486.48   21.96
  -4   4   2  551.25   26.19
   4   4  -2  546.32   24.55
  -4   4   2  558.93   23.36
   4   4  -1   42.84    8.14
  -4   4   1   59.45    6.97
  -4   4   1   62.27    6.50
   4   4  -1   52.54    4.34
   4   4  -1   59.91    6.50
  -4   4   1   60.55    4.94
   4   4   0 1511.85   68.08
  -4   4   0 1445.20   64.94
   4   4   0 1452.44   60.84
   4   4   0 1513.90   65.26
  -4   4   0 1480.33   61.98
  -4   4  -1   33.38    5.63
   4   4   1   31.33    3.41
   4   4   1   23.59    6.66
   4   4   1   31.83    3.02
   4   4   1   31.06    6.00
  -4   4  -1   39.60    3.98
   4   4   2    7.68    5.06
  -4   4  -2    3.79    3.80
   4   4   2    7.16    2.38
   4   4   2    4.75    4.47
   4   4   2    8.79    2.20
  -4   4  -2    6.51    2.77
  -4   4  -3    2.49    2.32
   4   4   3    8.49    4.72
   4   4   3    6.93    2.12
  -4   4  -3    2.87    3.43
   4   4   3    8.36    5.20
   4   4   4 1700.72   77.55
  -4   4  -4 1686.99   74.68
   4   4   4 1747.81   77.61
   4   4   5  172.80   14.70
  -4   4  -5  184.91   12.59
   4   4   5  180.80   14.27
  -4   4  -6  960.17   45.79
  -4  -4  -6  994.34   40.99
   4   4   6 1030.50   48.56
  -4   4  -7   61.76    6.81
   4   4   7   55.40    7.68
  -4   4  -7   63.86    4.06
  -4  -4  -7   58.46    3.77
  -4   4  -7   65.85    3.49
   4   4   8   84.68    4.84
  -4   4  -8   94.58    8.33
  -4   4  -8   91.87    5.72
   4   4   8  106.05   10.11
  -4   4  -8   98.61    4.99
  -4   4  -8  109.96    5.72
  -4   4  -8  104.14    5.01
  -4  -4  -8   93.84    5.28
   4   4   9   99.73    5.32
   4   4   9   96.48    5.35
  -4   4  -9  107.87    6.27
  -4   4  -9  108.78    8.70
  -4   4  -9  110.84    5.41
  -4  -4  -9   89.00    9.31
  -4   4  -9  114.18    5.50
  -4  -4  -9  104.37    5.73
  -4   4  -9  106.89    6.04
   4   4   9   83.19   11.80
  -4   4 -10 1220.31   48.40
  -4  -4 -10 1187.90   55.18
  -4  -4 -10 1121.23   48.58
  -4   4 -10 1224.08   48.26
  -4   4 -10 1144.19   49.18
   4   4  10 1167.81   48.23
   4   4  10 1124.25   48.18
  -4   4 -10 1205.20   49.04
   4   4  10 1205.30   60.79
  -4  -4 -11   12.82    2.21
  -4  -4 -11    8.95    4.30
  -4  -4 -11   13.00    2.13
  -4   4 -11   13.64    1.88
  -4   4 -11   15.14    1.84
  -4   4 -11   11.86    2.31
   4   4  11   15.39    1.91
   4   4  11   15.20    1.75
   4   4  11   14.20    6.49
  -4   4 -11   11.54    2.29
  -4  -4 -12  589.99   32.34
  -4   4 -12  614.70   25.33
  -4  -4 -12  584.47   25.50
  -4   4 -12  614.19   25.11
  -4   4 -12  565.47   25.84
   4   4  12  585.13   25.05
   4   4  12  554.65   24.87
  -4   4 -12  620.24   26.00
   4   4  12  620.26   37.55
  -4   4 -13  113.36    5.91
  -4  -4 -13   87.20   10.20
  -4  -4 -13  101.48    5.97
  -4   4 -13  112.29    5.73
  -4   4 -13   99.36    6.18
   4   4  13   88.01    5.26
   4   4  13  100.95    5.57
  -4   4 -13  118.94    6.58
   4   4  13   96.69   13.45
  -4   4 -14   29.98    2.78
  -4  -4 -14   27.48    6.07
  -4   4 -14   31.54    2.70
  -4   4 -14   27.20    2.95
   4   4  14   29.90    2.62
  -4   4 -15   76.23    4.53
  -4  -4 -15   67.93    8.88
  -4  -4 -15   59.06    4.20
   4   4  15   66.70    4.18
   4   4  15   55.37   10.33
  -4   4 -15   66.74    4.16
   4   4  16   75.87    4.51
  -4  -4 -16   67.92    4.56
  -4   4 -16   77.74    4.73
  -4   4 -16   76.60    4.54
   4   4  17   21.88    2.29
  -4  -4 -17   21.63    2.30
  -4   4 -17   24.83    2.36
  -4  -4 -18   19.15    2.11
   4   4  18   24.53    2.26
  -4   4 -18   26.64    2.32
  -4   4 -18   28.52    2.43
   4   4  19    5.68    1.31
  -4   4 -19    5.03    1.17
  -4   4 -19    3.67    1.26
   4   4  20    1.48    0.96
  -4   4 -20    2.00    0.83
  -4   4 -20    2.74    1.05
  -4   4 -21    6.75    1.10
   4   4  21    7.38    1.06
  -4  -4 -21    6.69    1.10
   4   4  22    0.09    0.57
  -4   4 -22    0.09    0.63
   4   5 -22    5.61    0.98
   4  -5 -22    5.14    1.02
  -4   5  22    3.82    0.85
   4  -5 -21  116.53    5.66
   4   5 -21  108.03    5.55
   4  -5 -20   61.65    3.38
   4   5 -20   62.39    3.87
   4   5 -20   55.18    3.46
   4  -5 -19    2.67    1.35
   4  -5 -19    3.97    1.03
   4   5 -19    5.25    1.60
   4   5 -19    3.87    1.31
   4  -5 -18    2.66    1.07
   4  -5 -18    1.87    1.44
   4   5 -18    2.89    1.71
   4   5 -18    0.64    1.35
   4   5 -18    2.22    0.96
   4  -5 -17   57.28    3.93
   4  -5 -17   50.39    3.37
   4   5 -17   52.82    3.91
   4   5 -17   51.41    3.23
  -4   5  17   51.02    3.08
   4   5 -17   59.85    4.18
   4   5 -16   13.77    1.67
   4   5 -16   16.78    2.46
   4  -5 -16   13.79    2.24
   4  -5 -16   14.13    1.80
   4   5 -16   14.79    2.54
  -4   5  16   15.80    1.58
   4   5 -15   26.64    3.05
   4  -5 -15   29.19    2.86
   4   5 -15   17.19    2.88
   4   5 -15   30.75    3.06
   4   5 -15   25.43    2.20
   4  -5 -15   25.80    2.39
  -4   5  15   25.61    4.95
  -4   5  15   33.14    5.93
   4   5 -14  344.78   15.34
   4  -5 -14  349.22   15.06
  -4   5  14  309.46   14.82
   4   5 -14  343.42   15.29
   4   5 -14  323.10   14.22
  -4   5  14  393.07   22.20
  -4   5  14  307.82   19.02
   4  -5 -14  333.77   14.55
   4   5 -14  265.61   15.11
   4   5 -13   33.39    3.25
   4  -5 -13   34.63    3.04
   4   5 -13   33.60    3.25
   4   5 -13   31.13    2.36
   4   5 -13   20.78    3.02
   4  -5 -13   34.38    2.64
  -4   5  13   30.34    5.96
  -4   5  13   31.69    5.10
   4   5 -12    9.84    2.49
   4   5 -12    8.43    1.34
   4   5 -12   11.47    1.83
   4   5 -12   13.16    2.31
   4  -5 -12   11.26    1.94
   4  -5 -12    9.25    1.56
  -4   5  12   16.08    4.97
  -4   5  12    9.94    3.58
   4  -5 -11  288.86   12.76
   4   5 -11  278.11   12.69
   4   5 -11  241.10   13.54
   4   5 -11  301.05   13.24
   4   5 -11  263.00   12.06
   4   5 -11  271.28   12.56
   4  -5 -11  281.85   12.39
  -4   5  11  313.08   19.44
  -4   5  11  275.91   16.44
   4   5 -11  279.00   12.62
   4   5 -10  134.63    6.99
   4   5 -10  163.25    7.81
   4   5 -10  145.52    7.25
   4   5 -10  117.92    7.90
   4   5 -10  133.63    7.72
   4   5 -10  119.29   11.66
   4   5 -10  146.31    7.51
   4   5 -10  140.62    7.05
   4   5 -10  126.44    6.44
   4   5 -10  139.71    7.03
  -4   5  10  138.98   10.23
  -4   5  10  169.52   13.01
   4  -5 -10  141.82    7.05
   4   5  -9   88.87    5.15
   4   5  -9   95.20    5.30
  -4   5   9   84.69    8.48
   4   5  -9   85.28    5.52
   4   5  -9  109.57    5.69
   4   5  -9   96.11    5.44
   4   5  -9   85.64    9.86
   4   5  -9  101.07    6.22
   4   5  -9   84.92    6.16
   4   5  -9  106.37    5.71
   4   5  -9   83.97    5.07
  -4   5   9   98.62    8.13
  -4   5   9  119.80   10.60
   4   5  -9   96.75    5.23
   4  -5  -9   93.66    5.11
   4   5  -8  214.34    9.73
   4   5  -8  223.15    9.93
   4   5  -8  196.19    9.89
  -4   5   8  201.58    9.60
  -4   5   8  188.10   13.61
   4   5  -8  187.31    9.69
   4   5  -8  206.59    9.86
   4   5  -8  200.94   10.68
   4   5  -8  191.66   10.86
   4   5  -8  215.51   16.44
   4   5  -8  201.70    9.59
  -4   5   8  206.95   12.61
   4   5  -8  206.77    9.60
  -4   5   8  241.26   15.39
   4  -5  -8  203.79    9.43
   4   5  -7 1093.85   42.60
   4   5  -7 1052.51   42.44
  -4   5   7 1003.09   42.22
   4   5  -7 1029.71   42.68
  -4   5   7 1061.93   48.17
   4   5  -7  967.12   42.43
   4   5  -7 1028.40   42.58
   4   5  -7  965.60   43.44
   4   5  -7  905.30   43.38
   4   5  -7 1028.11   50.90
   4   5  -7 1006.80   42.25
  -4   5   7 1260.25   49.65
   4   5  -7 1024.81   42.30
  -4   5   7 1145.13   46.03
   4  -5  -7 1026.27   42.05
   4   5  -6   22.83    2.38
  -4   5   6   17.50    4.64
  -4   5   6   23.29    2.15
   4   5  -6   21.13    2.57
   4   5  -6   25.89    2.37
  -4   5   6   29.96    5.21
  -4   5   6   24.11    3.83
   4   5  -6   20.89    2.14
   4  -5  -6   21.12    1.83
   4   5  -6   23.75    5.81
  -4   5   5  566.95   28.64
  -4   5   5  585.90   25.82
   4   5  -5  560.41   22.91
  -4   5   5  638.44   28.65
   4  -5  -5  503.05   22.36
   4   5  -5  542.12   23.06
   4   5  -5  505.98   24.01
   4   5  -5  579.56   31.67
  -4   5   4   55.90    3.23
   4   5  -4   56.59    3.83
   4   5  -4   55.07    8.54
   4   5  -4   56.59    4.57
  -4   5   4   63.73    7.26
   4   5  -4   58.15    3.61
  -4   5   4   54.95    5.20
  -4   5   4   73.27    6.97
   4   5  -3   10.45    2.35
   4   5  -3   14.29    5.64
  -4   5   3    8.04    1.17
  -4   5   3   14.43    4.48
   4   5  -3    6.01    1.98
   4   5  -3    8.10    1.72
   4   5  -3    9.06    1.57
  -4   5   3    8.78    2.42
   4   5  -2   90.65    5.19
   4   5  -2   92.57    5.73
  -4   5   2   78.14    4.27
  -4   5   2   94.19    8.97
   4   5  -2  101.76    7.60
  -4   5   2   98.28    6.72
   4   5  -1  610.84   29.39
  -4   5   1  661.06   28.28
   4   5  -1  708.85   29.30
   4   5  -1  735.26   38.03
  -4   5   1  730.93   35.08
  -4   5   1  805.67   33.36
  -4   5   1  769.89   31.43
   4   5  -1  738.04   33.70
   4   5   0    9.23    5.42
  -4   5   0   10.01    1.26
   4   5   0    5.47    1.96
  -4   5   0    8.26    4.28
  -4   5   0   12.94    2.49
   4   5   0   10.75    3.90
   4   5   0    8.48    1.98
  -4   5  -1  479.77   20.07
   4   5   1  561.49   30.00
   4   5   1  548.84   21.42
   4   5   1  418.17   20.78
  -4   5  -1  484.31   22.96
   4   5   1  491.70   26.62
   4   5   2  238.72   17.33
  -4   5  -2  230.99   15.01
   4   5   2  223.98   15.68
   4   5   2  238.10   10.52
  -4   5  -2  242.46   12.38
   4   5   3   20.83    2.47
   4   5   3   29.35    6.72
  -4   5  -3   36.87    6.13
   4   5   3   29.18    6.16
   4   5   4   -1.67    4.13
   4   5   4    4.85    4.50
  -4   5  -4    1.22    3.20
  -4   5  -5  620.36   26.68
  -4   5  -5  686.91   33.49
   4   5   5  674.69   35.87
  -4   5  -5  665.51   26.73
  -4   5  -5  644.37   27.09
   4   5   5  666.83   36.11
  -4  -5  -5  618.67   26.87
   4   5   6   26.59    2.33
   4   5   6   24.16    1.99
  -4   5  -6   29.51    5.49
  -4   5  -6   25.91    2.14
   4   5   6   25.42    2.49
  -4   5  -6   22.47    2.82
  -4   5  -6   25.94    2.94
   4   5   6   30.24    6.68
   4   5   6   28.01    3.31
  -4   5  -6   28.98    2.16
  -4   5  -6   24.60    2.27
  -4   5  -6   31.14    2.50
   4   5   6   21.71    6.41
  -4  -5  -6   28.86    2.33
  -4   5  -7  155.74    7.50
   4   5   7  149.49    7.43
   4   5   7  142.70    7.11
  -4   5  -7  158.19    7.33
  -4   5  -7  164.58   12.36
  -4   5  -7  147.36    8.15
  -4   5  -7  146.77    8.24
   4   5   7  150.88   13.66
   4   5   7  148.91    8.51
  -4   5  -7  160.00    7.28
  -4   5  -7  161.47    7.49
  -4   5  -7  150.63    7.70
   4   5   7  138.34   14.77
  -4  -5  -7  142.89   11.28
  -4  -5  -7  141.24    7.40
   4   5   8    1.90    0.98
   4   5   8    1.96    1.11
  -4   5  -8    2.57    1.28
  -4   5  -8    0.57    2.63
  -4   5  -8    1.67    1.19
  -4   5  -8    4.48    1.92
  -4   5  -8    3.64    1.88
   4   5   8    3.50    2.02
   4   5   8    3.81    3.61
  -4   5  -8    3.32    1.17
  -4   5  -8    2.65    1.19
  -4   5  -8    0.83    1.44
  -4  -5  -8    2.30    3.20
  -4  -5  -8    3.12    1.48
  -4   5  -9  599.71   25.17
  -4   5  -9  621.21   30.52
  -4   5  -9  587.39   25.89
  -4   5  -9  602.62   26.33
   4   5   9  575.26   25.00
   4   5   9  565.46   25.17
  -4   5  -9  590.16   25.27
  -4   5  -9  610.96   25.24
  -4   5  -9  631.11   25.19
  -4  -5  -9  573.51   31.05
  -4  -5  -9  570.53   25.33
  -4   5  -9  618.29   25.83
  -4   5 -10    5.46    2.11
  -4   5 -10    1.38    1.58
   4   5  10   -0.80    1.15
  -4   5 -10    0.46    1.22
   4   5  10    1.99    1.29
  -4   5 -10    1.48    1.29
  -4   5 -10    0.75    1.11
  -4  -5 -10   -2.64    3.79
  -4  -5 -10    1.52    1.48
   4   5  10   -1.19    4.93
  -4   5 -10    3.93    1.59
  -4  -5 -11  601.08   34.12
  -4  -5 -11  632.65   28.04
  -4   5 -11  660.56   28.96
   4   5  11  651.25   27.74
  -4   5 -11  642.63   27.84
   4   5  11  636.85   27.77
  -4   5 -11  716.79   27.95
  -4  -5 -11  656.23   28.49
  -4   5 -11  704.37   28.73
   4   5  11  682.38   40.52
  -4  -5 -12   50.64    7.66
  -4  -5 -12   56.16    3.90
  -4   5 -12   53.77    4.48
   4   5  12   56.50    3.63
   4   5  12   54.79    3.56
  -4   5 -12   57.70    3.74
  -4  -5 -12   61.58    4.28
  -4   5 -12   57.19    4.36
   4   5  12   46.61    9.74
  -4   5 -13   15.62    2.59
   4   5  13   15.30    1.95
  -4   5 -13   20.78    2.21
  -4  -5 -13   18.56    2.56
  -4  -5 -13   17.03    4.77
   4   5  13   12.63    6.56
  -4   5 -13   20.63    1.93
  -4  -5 -14   40.84    6.99
  -4   5 -14   40.32    3.58
   4   5  14   48.80    3.25
  -4   5 -14   44.30    3.23
  -4  -5 -14   46.79    3.73
   4   5  14   49.47    9.46
  -4   5 -14   38.47    2.86
  -4   5 -15   84.89    5.45
  -4   5 -15   99.52    5.39
  -4   5 -15   96.68    5.06
  -4  -5 -15   87.64    5.68
   4   5  15  105.24    5.30
   4   5  16   13.37    1.80
  -4   5 -16   14.69    2.03
  -4   5 -16   17.31    1.97
  -4  -5 -16   13.22    2.18
  -4   5 -16   11.24    1.51
  -4   5 -17   32.63    2.78
  -4  -5 -17   32.28    2.92
   4   5  17   38.75    2.66
  -4   5 -17   36.96    2.78
  -4   5 -18  139.48    7.04
  -4   5 -18  158.39    7.45
  -4  -5 -18  156.46    7.71
   4   5  18  160.68    7.27
  -4   5 -18  161.04    7.43
  -4   5 -19   17.38    1.76
  -4  -5 -19   15.54    1.80
  -4   5 -19   17.38    1.68
   4   5  19   16.72    1.57
  -4   5 -20   40.88    2.54
  -4   5 -20   38.47    2.55
  -4   5 -21    6.29    0.94
  -4   5 -21    4.93    0.87
   4   5  21    7.65    0.84
   4   6 -22   17.43    1.22
   4   6 -21    5.24    0.97
  -4   6  21   10.88    1.05
  -4   6  20   13.91    1.38
   4   6 -20   10.53    1.25
   4   6 -20   11.50    1.48
   4  -6 -20   13.92    1.47
   4   6 -19  100.47    5.20
   4   6 -19   99.21    5.44
   4  -6 -19  105.33    5.31
   4   6 -18    6.30    1.53
   4   6 -18    8.95    1.84
   4  -6 -18    4.45    1.34
   4   6 -17    0.76    1.37
   4   6 -17    0.70    1.54
   4  -6 -17    0.36    1.21
   4   6 -16   35.06    3.18
   4   6 -16   37.44    2.48
   4   6 -16   36.22    3.35
   4  -6 -16   38.46    3.03
   4   6 -15    3.37    1.76
   4   6 -15    4.61    1.13
   4  -6 -15    5.17    1.61
   4   6 -15    5.78    2.05
   4  -6 -14   93.51    5.06
  -4   6  14   88.36    5.17
   4   6 -14   66.71    5.36
   4   6 -14   80.68    5.23
   4   6 -14   74.10    4.25
  -4   6  14   74.81    7.50
  -4   6  14  101.86   10.08
   4   6 -14   78.79    5.30
   4  -6 -13  195.00    9.51
  -4   6  13  185.28    9.74
   4   6 -13  167.21   10.25
   4   6 -13  226.89   10.20
   4   6 -13  187.87    8.85
  -4   6  13  171.36   12.64
  -4   6  13  236.43   16.31
   4   6 -13  211.86   10.11
   4  -6 -12    2.18    1.43
   4   6 -12    5.79    1.95
  -4   6  12   -0.17    1.74
   4   6 -12    1.77    1.93
   4   6 -12    2.22    1.43
   4   6 -12    0.50    1.74
   4   6 -12    2.19    1.02
  -4   6  12    0.75    3.27
  -4   6  12    1.41    2.32
   4   6 -12    0.99    1.70
   4  -6 -11   36.51    2.83
  -4   6  11   27.20    3.18
   4   6 -11   36.93    3.21
   4   6 -11   20.49    3.35
   4   6 -11   27.63    2.21
   4   6 -11   31.00    2.83
   4   6 -11   32.21    3.24
  -4   6  11   34.67    6.36
  -4   6  11   33.36    4.92
   4   6 -11   31.11    3.12
  -4   6  10   51.34    4.10
   4   6 -10   50.21    3.88
   4   6 -10   45.16    4.25
   4   6 -10   35.05    4.10
   4   6 -10   50.13    3.85
   4   6 -10   39.37    2.81
   4   6 -10   48.69    3.55
  -4   6  10   54.18    7.74
  -4   6  10   51.42    5.90
   4  -6 -10   49.62    3.36
   4   6  -9  282.39   12.87
   4   6  -9  275.43   12.76
   4   6  -9  277.82   13.24
  -4   6   9  267.38   17.68
   4   6  -9  290.27   13.17
   4   6  -9  295.40   13.05
   4   6  -9  243.85   19.43
   4   6  -9  292.10   13.99
   4   6  -9  213.37   13.22
   4   6  -9  281.02   13.10
   4   6  -9  278.46   12.82
  -4   6   9  282.86   16.05
  -4   6   9  329.21   19.79
   4  -6  -9  270.92   12.42
   4   6  -8  270.61   12.89
   4   6  -8  286.15   13.09
  -4   6   8  259.76   17.81
   4   6  -8  271.22   12.87
   4   6  -8  283.52   13.25
   4   6  -8  302.76   13.33
   4   6  -8  268.56   12.97
   4   6  -8  222.87   13.43
   4   6  -8  252.21   19.93
   4   6  -8  285.81   14.16
   4   6  -8  290.63   12.91
  -4   6   8  347.05   19.78
  -4   6   8  324.48   16.41
   4  -6  -8  274.47   12.40
   4   6  -7  274.03   12.03
   4   6  -7  261.58   11.93
  -4   6   7  269.97   17.56
  -4   6   7  251.93   11.72
   4   6  -7  262.20   12.19
   4   6  -7  243.25   12.02
   4   6  -7  253.92   12.13
  -4   6   7  237.76   12.00
   4   6  -7  245.21   11.89
   4   6  -7  249.34   13.09
   4   6  -7  243.19   19.40
   4   6  -7  265.34   12.06
   4   6  -7  265.88   11.83
  -4   6   7  261.63   14.62
  -4   6   7  275.10   17.41
   4  -6  -7  226.05   11.17
  -4   6   6 1188.10   53.69
  -4   6   6 1100.11   46.16
   4   6  -6 1171.10   46.74
   4   6  -6 1147.93   46.69
   4   6  -6 1190.42   46.76
   4   6  -6 1123.83   46.48
  -4   6   6 1066.36   46.63
  -4   6   6 1043.51   45.73
   4   6  -6  858.26   46.73
   4   6  -6 1073.09   55.96
   4   6  -6 1096.58   47.78
   4   6  -6 1158.37   46.46
   4   6  -6 1142.80   46.29
  -4   6   6 1200.49   49.58
  -4   6   6 1359.24   53.80
   4   6  -6 1161.36   46.46
   4   6  -6 1160.60   46.43
  -4   6   5  241.75   16.91
   4   6  -5  258.72   11.89
   4   6  -5  240.97   11.74
   4   6  -5  254.96   11.89
   4   6  -5  238.37   11.88
  -4   6   5  249.91   12.00
   4   6  -5  238.15   12.91
   4   6  -5  222.75   18.73
  -4   6   5  243.61   11.02
   4   6  -5  183.77   11.86
   4   6  -5  263.38   11.65
   4   6  -5  253.66   11.52
  -4   6   5  302.67   14.62
   4   6  -5  243.80   11.58
   4   6  -5  256.03   11.54
  -4   6   4   47.52    7.48
   4   6  -4   59.76    4.47
  -4   6   4   58.85    4.43
   4   6  -4   67.22    4.35
   4   6  -4   72.43    4.71
   4   6  -4   49.97    4.11
   4   6  -4   42.93    4.36
   4   6  -4   53.61    4.03
   4   6  -4   55.53    5.01
  -4   6   4   60.86    3.53
   4   6  -4   69.86   10.25
   4   6  -4   67.50    4.04
   4   6  -4   65.10    4.00
  -4   6   4   64.47    5.78
   4   6  -4   68.36    4.13
   4   6  -4   64.34    3.96
  -4   6   3  659.90   33.52
  -4   6   3  594.16   25.89
  -4   6   3  650.53   25.78
   4   6  -3  647.40   26.70
  -4   6   3  585.47   26.16
   4   6  -3  631.77   26.71
   4   6  -3  600.99   26.43
  -4   6   3  600.52   26.76
   4   6  -3  460.23   26.32
   4   6  -3  593.10   35.45
   4   6  -3  632.43   26.44
  -4   6   3  606.57   25.58
   4   6  -3  597.95   27.74
   4   6  -3  649.49   26.17
   4   6  -3  649.40   26.13
   4   6  -3  586.29   25.54
  -4   6   3  657.66   28.88
  -4   6   3  755.51   32.13
   4   6  -3  615.67   26.05
   4   6  -3  640.12   26.30
  -4   6   2    7.13    3.84
  -4   6   2    8.24    1.33
   4   6  -2    2.68    1.40
  -4   6   2    6.17    1.34
   4   6  -2    5.17    1.95
   4   6  -2    4.26    1.65
  -4   6   2    3.75    2.02
  -4   6   2    7.97    1.69
  -4   6   2    7.92    1.89
  -4   6   2    6.28    1.13
   4   6  -2    3.29    1.94
   4   6  -2    6.31    1.45
   4   6  -2    6.69    1.48
   4   6  -2    4.93    1.17
  -4   6   2    8.91    2.66
[truncated: 3,460,665 more chars]
